# Supplementary material for: Prediction of quantitative phenotypes based on genetic networks: a case study in yeast sporulation
Source: BMC Syst Biol. 2010 Sep 10;4:128. doi: 10.1186/1752-0509-4-128 (PMC2944141; doi:10.1186/1752-0509-4-128)
Supplement: Additional file 2 — Table S11. Effects to the sporulation efficiency by knocking out every edge in the curated network. [file 1752-0509-4-128-S2.XLSX]

## Sheet: edgePredScore
Edge: geneA"+/-"geneB. "+" means activation; "-" means repression.		sporulation deficient	sporulation efficient
Edge	Prediction
Ndt80+MMG	3.88787
Ime2-Rim4-Sum1	1.59172
Ime1-Rpd3	1.29963
Rim11+Ime1	1.1776
Msn4+Gcn5	1.17756
Ndt80+Ime1	1.14
Mig1+Mig1-Tup1	1.12614
Rim11+Rim11	1.12
Rim15+Ime1	1.1194
Ime1+Ime1	1.11
Rim15+Rim15	1.08
Ime2-Rim4+Ndt80	1.07837
Rim11+Ume6	1.0683
Msn2+Msn4	1.06442
Rim11-Mig1	1.05037
Msn4+Ime1	1.05001
Rim4+EMG	1.04857
Ume6-Ime1-Rim11+EMG	1.04269
Ume6-Ime1-Rim11+Ndt80	1.03904
Msn2+Ime1	1.03193
Gcn5+Ndt80	1.02999
Gcn5+Rim4	1.02443
Ume6-Ime1-Rim11+Rim4	1.02347
Cln2+Cln2-Cdc28	1.02177
Gcn5+EMG	1.01553
Ndt80+Ndt80	1.01323
Cdc28+Cln2-Cdc28	1.01289
Tup1+Mig1-Tup1	1.01125
Ime2+Ime2-Rim4	1.00348
Cdc28+Ime2	1.00294
Gcn5+Ime2	1.00287
Ume6-Ime1-Rim11+Ime2	1.00211
Rim15+Ime2	1.00146
Ime2+Ime2	1.0001
cAMPnPKA-Rim15	0.999999
Cdc25+Cyr1	0.999999
Cdc25+Ras2	0.999999
Cdc25-Rim11	0.999999
Rim15+Ume6	0.999999
Ndt80+Ime2	0.999895
Rim4+Ime2-Rim4	0.999595
Mig1-Tup1-Ime2	0.999507
Rpd3-Ime2	0.999479
Cdc25+cAMPnPKA	0.995549
Msn2+Sok2	0.994615
Ume6+Ume6-Ime1-Rim11	0.993695
Sum1-MMG	0.990769
Ndt80+Clb1	0.99
Cdc25+Cln2	0.986574
Sum1-Ndt80	0.978507
Rpd3-Ndt80	0.977491
Ras2+Cyr1	0.973874
Rme1+Cln2	0.973085
Cyr1+Cyr1	0.970611
Clb1+Cdc28	0.966367
Mig1-Tup1-Ime1	0.964748
Rim11+Ume6-Ime1-Rim11	0.941313
Cyr1+cAMPnPKA	0.9214
cAMPnPKA+Sok2	0.919317
Rme1-Ime1	0.901853
Cln2-Cdc28-Ime1	0.901318
Ime2-Rim4-Ime1	0.898384
Sok2-Ime1	0.887365
Ime1+Ume6-Ime1-Rim11	0.872264
cAMPnPKA-Msn2	0.861613
Tup1+Tup1	0.74996
cAMPnPKA-Msn4	0.746931
Tup1+Rpd3	0.693649
Rpd3-EMG	0.67962
Rpd3-Rim4	0.666508
