# Supplementary material for: Prediction of quantitative phenotypes based on genetic networks: a case study in yeast sporulation
Source: BMC Syst Biol. 2010 Sep 10;4:128. doi: 10.1186/1752-0509-4-128 (PMC2944141; doi:10.1186/1752-0509-4-128)
Supplement: Additional file 3 — Table S9. Full list of gene pairs and double deletion results. [file 1752-0509-4-128-S3.XLS]

## Sheet: ddel29_1-24
Rpd3	Sum1	0.616965		Column1
Rme1	Rpd3	0.618932
Sok2	Rpd3	0.619335		Mean	1.45533
Mig1	Rpd3	0.619866		Standard Error	0.0728905
Tup1	Rpd3	0.619872		Median	1.13998
Cln2	Rpd3	0.620118		Mode	#NUM!
Cdc25	Rpd3	0.62026		Standard Deviation	1.10784
Cyr1	Rpd3	0.620278		Sample Variance	1.22731
Ras2	Rpd3	0.620492		Kurtosis	10.8042
Rpd3	Clb1	0.621292		Skewness	2.96102
Rim15	Rpd3	0.622732		Range	8.09816
Cdc28	Rpd3	0.622926		Minimum	0.616965
Msn2	Rpd3	0.625129		Maximum	8.71512
Rpd3	Ime1	0.628949		Sum	336.182
Rpd3	Ume6	0.628983		Count	231
Rim11	Rpd3	0.629389		Largest(20)	2.92072
Msn4	Rpd3	0.642634		Smallest(20)	0.676416
Rme1	Tup1	0.672325
Rpd3	Gcn5	0.676371		Bin	Frequency	Cumulative %
Sok2	Tup1	0.676416		0.616965	1	0.004329
Tup1	Sum1	0.687997		0.648598	16	0.0735931
Cln2	Tup1	0.689331		0.680232	3	0.0865801
Cyr1	Tup1	0.690337		0.711865	8	0.121212
Tup1	Cdc28	0.691523		0.743498	2	0.12987
Cdc25	Tup1	0.692734		0.775132	4	0.147186
Ras2	Tup1	0.695325		0.806765	1	0.151515
Tup1	Clb1	0.696354		0.838399	2	0.160173
Mig1	Tup1	0.696549		0.870032	7	0.190476
Rim15	Tup1	0.718548		0.901666	15	0.255411
Msn2	Tup1	0.731617		0.933299	14	0.316017
Tup1	Ume6	0.745861		0.964932	15	0.380952
Rim11	Tup1	0.763537		0.996566	2	0.38961
Rpd3	Ime2	0.766187		1.0282	2	0.398268
Rpd3	Rim4	0.774331		1.05983	3	0.411255
Msn4	Tup1	0.790547		1.09147	11	0.458874
Tup1	Gcn5	0.83315		1.1231	5	0.480519
Cdc25	Cyr1	0.83364		1.15473	9	0.519481
Rme1	Sok2	0.84137		1.18637	9	0.558442
Cyr1	Rme1	0.844737		1.218	14	0.619048
Cyr1	Sok2	0.855809		1.24963	11	0.666667
Tup1	Ime2	0.864872		1.28127	6	0.692641
Rme1	Mig1	0.865724		1.3129	9	0.731602
Rme1	Sum1	0.866206		1.34453	3	0.744589
Cdc25	Rme1	0.867716		1.37617	4	0.761905
Cln2	Sok2	0.870393		1.4078	1	0.766234
Ras2	Rme1	0.871377		1.43943	1	0.770563
Sok2	Cdc28	0.873155		1.47107	1	0.774892
Sok2	Sum1	0.875622		1.5027	3	0.787879
Rme1	Cln2	0.878122		1.53433	0	0.787879
Cdc25	Sok2	0.880119		1.56597	1	0.792208
Rme1	Cdc28	0.88073		1.5976	2	0.800866
Tup1	Rim4	0.881335		1.62923	0	0.800866
Ras2	Sok2	0.881738		1.66087	2	0.809524
Sok2	Mig1	0.881963		1.6925	2	0.818182
Cyr1	Cln2	0.882361		1.72413	0	0.818182
Rme1	Clb1	0.884225		1.75577	0	0.818182
Cyr1	Cdc28	0.885529		1.7874	1	0.822511
Sok2	Clb1	0.886821		1.81903	0	0.822511
Cyr1	Sum1	0.901307		1.85067	1	0.82684
Cyr1	Clb1	0.907528		1.8823	0	0.82684
Cyr1	Mig1	0.910127		1.91394	1	0.831169
Cln2	Mig1	0.912639		1.94557	0	0.831169
Cdc25	Cln2	0.912869		1.9772	0	0.831169
Cln2	Sum1	0.913105		2.00884	2	0.839827
Cdc28	Sum1	0.913522		2.04047	0	0.839827
Ime2	Sum1	0.914714		2.0721	1	0.844156
Mig1	Cdc28	0.915285		2.10374	0	0.844156
Cdc25	Cdc28	0.915638		2.13537	0	0.844156
Ras2	Cln2	0.918384		2.167	0	0.844156
Ras2	Cdc28	0.921307		2.19864	1	0.848485
Ras2	Cdc25	0.922341		2.23027	7	0.878788
Ras2	Cyr1	0.922341		2.2619	3	0.891775
Rme1	Rim15	0.929434		2.29354	0	0.891775
Cln2	Clb1	0.93551		2.32517	0	0.891775
Rim15	Sok2	0.936417		2.3568	0	0.891775
Cdc28	Clb1	0.937367		2.38844	1	0.896104
Cln2	Cdc28	0.937367		2.42007	0	0.896104
Cdc25	Clb1	0.946296		2.4517	0	0.896104
Cdc25	Sum1	0.948003		2.48334	1	0.900433
Sum1	Clb1	0.948852		2.51497	0	0.900433
Ras2	Clb1	0.951618		2.5466	0	0.900433
Ras2	Sum1	0.951644		2.57824	0	0.900433
Mig1	Clb1	0.952861		2.60987	0	0.900433
Cdc25	Mig1	0.955968		2.6415	0	0.900433
Ras2	Mig1	0.959951		2.67314	1	0.904762
Mig1	Sum1	0.96297		2.70477	0	0.904762
Rme1	Msn2	0.963663		2.7364	0	0.904762
Sum1	Rim4	0.963895		2.76804	1	0.909091
Msn2	Sok2	0.978906		2.79967	0	0.909091
Cyr1	Rim15	0.99554		2.8313	0	0.909091
Cln2	Rim15	1.00027		2.86294	0	0.909091
Rim15	Cdc28	1.00626		2.89457	1	0.91342
Cln2	Msn2	1.03139		2.9262	1	0.917749
Cyr1	Msn2	1.03325		2.95784	1	0.922078
Msn2	Cdc28	1.0357		2.98947	0	0.922078
Msn2	Sum1	1.06331		3.02111	0	0.922078
Rim15	Clb1	1.06408		3.05274	0	0.922078
Cdc25	Msn2	1.06859		3.08437	0	0.922078
Cdc25	Rim15	1.06894		3.11601	0	0.922078
Msn2	Clb1	1.0701		3.14764	0	0.922078
Msn2	Mig1	1.07439		3.17927	0	0.922078
Ras2	Msn2	1.07483		3.21091	0	0.922078
Ras2	Rim15	1.07521		3.24254	0	0.922078
Rme1	Ime2	1.08153		3.27417	0	0.922078
Rim15	Mig1	1.0897		3.30581	0	0.922078
Sok2	Ime2	1.08998		3.33744	0	0.922078
Rme1	Msn4	1.09214		3.36907	0	0.922078
Rim15	Sum1	1.09226		3.40071	0	0.922078
Cyr1	Ume6	1.10186		3.43234	0	0.922078
Cyr1	Ime2	1.10211		3.46397	0	0.922078
Msn4	Sok2	1.10642		3.49561	0	0.922078
Cdc28	Ime2	1.12843		3.52724	0	0.922078
Cln2	Ime2	1.12853		3.55887	0	0.922078
Cdc25	Ime2	1.13552		3.59051	0	0.922078
Rme1	Rim4	1.13843		3.62214	0	0.922078
Mig1	Ime2	1.13998		3.65377	0	0.922078
Ras2	Ime2	1.141		3.68541	0	0.922078
Rme1	Ume6	1.14726		3.71704	0	0.922078
Sok2	Rim4	1.14841		3.74867	0	0.922078
Ime2	Clb1	1.15014		3.78031	1	0.926407
Cyr1	Rim11	1.15516		3.81194	0	0.926407
Sok2	Ume6	1.15626		3.84357	0	0.926407
Cyr1	Rim4	1.16452		3.87521	1	0.930736
Rme1	Gcn5	1.16882		3.90684	0	0.930736
Cln2	Msn4	1.17973		3.93847	1	0.935065
Cdc28	Rim4	1.18224		3.97011	0	0.935065
Cln2	Rim4	1.18229		4.00174	0	0.935065
Sok2	Gcn5	1.18269		4.03337	0	0.935065
Msn4	Sum1	1.18301		4.06501	1	0.939394
Msn4	Cdc28	1.1885		4.09664	0	0.939394
Cdc25	Ume6	1.19038		4.12828	0	0.939394
Cdc25	Rim4	1.19207		4.15991	2	0.948052
Ras2	Ume6	1.19385		4.19154	0	0.948052
Mig1	Rim4	1.19699		4.22318	0	0.948052
Ras2	Rim4	1.19879		4.25481	2	0.95671
Cln2	Ume6	1.19968		4.28644	1	0.961039
Rim4	Clb1	1.20396		4.31808	0	0.961039
Rme1	Rim11	1.20567		4.34971	2	0.969697
Cdc28	Ume6	1.20623		4.38134	0	0.969697
Tup1	Ime1	1.21291		4.41298	0	0.969697
Ime2	Rim4	1.21321		4.44461	0	0.969697
Cyr1	Msn4	1.21449		4.47624	0	0.969697
Ume6	Sum1	1.21769		4.50788	0	0.969697
Msn4	Mig1	1.21824		4.53951	0	0.969697
Msn4	Clb1	1.21976		4.57114	0	0.969697
Rim11	Sok2	1.22394		4.60278	0	0.969697
Rim15	Ime2	1.22491		4.63441	0	0.969697
Rim15	Msn2	1.22527		4.66604	0	0.969697
Cdc25	Msn4	1.22713		4.69768	0	0.969697
Ume6	Clb1	1.22781		4.72931	0	0.969697
Mig1	Ume6	1.2279		4.76094	0	0.969697
Ras2	Msn4	1.23246		4.79258	0	0.969697
Gcn5	Sum1	1.24286		4.82421	1	0.974026
Cln2	Gcn5	1.2445		4.85584	1	0.978355
Cdc28	Gcn5	1.25597		4.88748	0	0.978355
Cdc25	Rim11	1.26243		4.91911	0	0.978355
Ras2	Rim11	1.26704		4.95074	0	0.978355
Cyr1	Gcn5	1.27356		4.98238	0	0.978355
Rim15	Rim4	1.27458		5.01401	0	0.978355
Msn2	Ime2	1.27915		5.04564	0	0.978355
Gcn5	Clb1	1.28543		5.07728	0	0.978355
Mig1	Gcn5	1.28582		5.10891	0	0.978355
Msn4	Msn2	1.28779		5.14054	0	0.978355
Cln2	Rim11	1.28858		5.17218	0	0.978355
Cdc25	Gcn5	1.29091		5.20381	0	0.978355
Rim11	Cdc28	1.29547		5.23545	0	0.978355
Rim11	Mig1	1.29654		5.26708	1	0.982684
Ras2	Gcn5	1.29729		5.29871	0	0.982684
Rim11	Sum1	1.29954		5.33035	0	0.982684
Rim11	Clb1	1.31609		5.36198	0	0.982684
Rim15	Ume6	1.32881		5.39361	0	0.982684
Rim11	Ume6	1.32893		5.42525	1	0.987013
Msn2	Rim4	1.36071		5.45688	0	0.987013
Msn2	Gcn5	1.36225		5.48851	1	0.991342
Msn2	Ume6	1.37355		5.52015	0	0.991342
Msn4	Gcn5	1.37362		5.55178	0	0.991342
Rim15	Msn4	1.38855		5.58341	0	0.991342
Rim11	Rim15	1.41492		5.61505	0	0.991342
Rim15	Gcn5	1.44121		5.64668	0	0.991342
Msn4	Ime2	1.47186		5.67831	1	0.995671
Rim11	Msn2	1.47518		5.70995	0	0.995671
Ume6	Ime2	1.48236		5.74158	0	0.995671
Ume6	Rim4	1.55674		5.77321	0	0.995671
Rim11	Ime2	1.57397		5.80485	0	0.995671
Gcn5	Ime2	1.5772		5.83648	0	0.995671
Msn4	Ume6	1.63101		5.86811	0	0.995671
Rim11	Rim4	1.64811		5.89975	0	0.995671
Cyr1	Ime1	1.66256		5.93138	0	0.995671
Msn4	Rim4	1.67646		5.96301	0	0.995671
Rim11	Msn4	1.75976		5.99465	0	0.995671
Gcn5	Rim4	1.82996		6.02628	0	0.995671
Ume6	Gcn5	1.89815		6.05791	0	0.995671
Cdc25	Ime1	2.00146		6.08955	0	0.995671
Ras2	Ime1	2.00146		6.12118	0	0.995671
Rim11	Gcn5	2.04083		6.15281	0	0.995671
Ime1	Sum1	2.19253		6.18445	0	0.995671
Ndt80	Sum1	2.21153		6.21608	0	0.995671
Mig1	Ime1	2.22809		6.24771	0	0.995671
Rme1	Ime1	2.22861		6.27935	0	0.995671
Cln2	Ime1	2.22871		6.31098	0	0.995671
Sok2	Ime1	2.22871		6.34262	0	0.995671
Ume6	Ime1	2.22871		6.37425	0	0.995671
Rim11	Ime1	2.22909		6.40588	0	0.995671
Ime1	Clb1	2.23368		6.43752	0	0.995671
Rim15	Ime1	2.23432		6.46915	0	0.995671
Cdc28	Ime1	2.24364		6.50078	0	0.995671
Msn2	Ime1	2.37784		6.53242	0	0.995671
Rpd3	Ndt80	2.46709		6.56405	0	0.995671
Msn4	Ime1	2.66993		6.59568	0	0.995671
Ime2	Ime1	2.76462		6.62732	0	0.995671
Tup1	Ndt80	2.8725		6.65895	0	0.995671
Ime1	Rim4	2.92072		6.69058	0	0.995671
Gcn5	Ime1	2.95682		6.72222	0	0.995671
Rme1	Ndt80	3.76603		6.75385	0	0.995671
Sok2	Ndt80	3.84593		6.78548	0	0.995671
Cyr1	Ndt80	3.93234		6.81712	0	0.995671
Ndt80	Ime2	4.049		6.84875	0	0.995671
Cdc28	Ndt80	4.15214		6.88038	0	0.995671
Cln2	Ndt80	4.15831		6.91202	0	0.995671
Cdc25	Ndt80	4.22877		6.94365	0	0.995671
Ndt80	Rim4	4.24806		6.97528	0	0.995671
Ras2	Ndt80	4.25544		7.00692	0	0.995671
Mig1	Ndt80	4.3296		7.03855	0	0.995671
Ndt80	Clb1	4.3472		7.07018	0	0.995671
Rim15	Ndt80	4.81771		7.10182	0	0.995671
Msn2	Ndt80	4.8512		7.13345	0	0.995671
Ume6	Ndt80	5.24063		7.16508	0	0.995671
Msn4	Ndt80	5.39997		7.19672	0	0.995671
Ndt80	Gcn5	5.46988		7.22835	0	0.995671
Rim11	Ndt80	5.65985		7.25998	0	0.995671
Ndt80	Ime1	8.71512		7.29162	0	0.995671
				7.32325	0	0.995671
				7.35488	0	0.995671
				7.38652	0	0.995671
				7.41815	0	0.995671
				7.44979	0	0.995671
				7.48142	0	0.995671
				7.51305	0	0.995671
				7.54469	0	0.995671
				7.57632	0	0.995671
				7.60795	0	0.995671
				7.63959	0	0.995671
				7.67122	0	0.995671
				7.70285	0	0.995671
				7.73449	0	0.995671
				7.76612	0	0.995671
				7.79775	0	0.995671
				7.82939	0	0.995671
				7.86102	0	0.995671
				7.89265	0	0.995671
				7.92429	0	0.995671
				7.95592	0	0.995671
				7.98755	0	0.995671
				8.01919	0	0.995671
				8.05082	0	0.995671
				8.08245	0	0.995671
				8.11409	0	0.995671
				8.14572	0	0.995671
				8.17735	0	0.995671
				8.20899	0	0.995671
				8.24062	0	0.995671
				8.27225	0	0.995671
				8.30389	0	0.995671
				8.33552	0	0.995671
				8.36715	0	0.995671
				8.39879	0	0.995671
				8.43042	0	0.995671
				8.46205	0	0.995671
				8.49369	0	0.995671
				8.52532	0	0.995671
				8.55696	0	0.995671
				8.58859	0	0.995671
				8.62022	0	0.995671
				8.65186	0	0.995671
				8.68349	0	0.995671
				More	1	1
