# Supplementary material for: Prediction of quantitative phenotypes based on genetic networks: a case study in yeast sporulation
Source: BMC Syst Biol. 2010 Sep 10;4:128. doi: 10.1186/1752-0509-4-128 (PMC2944141; doi:10.1186/1752-0509-4-128)
Supplement: Additional file 4 — Table S5. GO terms analytic outputs of Ume6's target genes. [file 1752-0509-4-128-S4.XLS]

GOID	GO_term	Cluster frequency	Background frequency	P-value	Gene(s) annotated to the term	Directly Annotated GOID List
51327	M phase of meiotic cell cycle	21 out of 63 genes, 33.3%	148 out of 7159 background genes, 2.1%	3.06E-18	PCH2/YBR186W:MSH5/YDL154W:ZIP1/YDR285W:MEI4/YER044C-A:DMC1/YER179W:HOP2/YGL033W:RMR1/YGL250W:RIM4/YHL024W:SPO13/YHR014W:SPO16/YHR153C:REC104/YHR157W:HOP1/YIL072W:IME2/YJL106W:RED1/YLR263W:REC114/YMR133W:SPO1/YNL012W:NDJ1/YOL104C:MEK1/YOR351C:MEI5/YPL121C:CSM4/YPL200W:REC8/YPR007C	6468:7130:7131:51177:6279:45876:707:45141:51598:40020:45132:7129:709:43085:10520:7126:6311:30435:70197:42138:30437
7126	meiosis	21 out of 63 genes, 33.3%	148 out of 7159 background genes, 2.1%	3.06E-18	PCH2/YBR186W:MSH5/YDL154W:ZIP1/YDR285W:MEI4/YER044C-A:DMC1/YER179W:HOP2/YGL033W:RMR1/YGL250W:RIM4/YHL024W:SPO13/YHR014W:SPO16/YHR153C:REC104/YHR157W:HOP1/YIL072W:IME2/YJL106W:RED1/YLR263W:REC114/YMR133W:SPO1/YNL012W:NDJ1/YOL104C:MEK1/YOR351C:MEI5/YPL121C:CSM4/YPL200W:REC8/YPR007C	6468:7130:7131:51177:6279:45876:707:45141:51598:40020:45132:7129:709:43085:10520:7126:6311:30435:70197:42138:30437
51321	meiotic cell cycle	21 out of 63 genes, 33.3%	149 out of 7159 background genes, 2.1%	3.55E-18	PCH2/YBR186W:MSH5/YDL154W:ZIP1/YDR285W:MEI4/YER044C-A:DMC1/YER179W:HOP2/YGL033W:RMR1/YGL250W:RIM4/YHL024W:SPO13/YHR014W:SPO16/YHR153C:REC104/YHR157W:HOP1/YIL072W:IME2/YJL106W:RED1/YLR263W:REC114/YMR133W:SPO1/YNL012W:NDJ1/YOL104C:MEK1/YOR351C:MEI5/YPL121C:CSM4/YPL200W:REC8/YPR007C	6468:7130:7131:51177:6279:45876:707:45141:51598:40020:45132:7129:709:43085:10520:7126:6311:30435:70197:42138:30437
7127	meiosis I	17 out of 63 genes, 27.0%	81 out of 7159 background genes, 1.1%	2.18E-17	MSH5/YDL154W:ZIP1/YDR285W:MEI4/YER044C-A:DMC1/YER179W:HOP2/YGL033W:RMR1/YGL250W:RIM4/YHL024W:SPO16/YHR153C:REC104/YHR157W:HOP1/YIL072W:RED1/YLR263W:REC114/YMR133W:NDJ1/YOL104C:MEK1/YOR351C:MEI5/YPL121C:CSM4/YPL200W:REC8/YPR007C	6468:7130:7131:51177:6279:707:45141:51598:45132:7129:709:43085:10520:7126:6311:30435:70197:42138:30437
279	M phase	23 out of 63 genes, 36.5%	272 out of 7159 background genes, 3.8%	4.82E-15	PCH2/YBR186W:MSH5/YDL154W:ZIP1/YDR285W:MEI4/YER044C-A:DMC1/YER179W:HOP2/YGL033W:RMR1/YGL250W:RIM4/YHL024W:SPO13/YHR014W:SPO16/YHR153C:REC104/YHR157W:HOP1/YIL072W:IME2/YJL106W:RED1/YLR263W:PDS5/YMR076C:REC114/YMR133W:SPO1/YNL012W:NDJ1/YOL104C:MEK1/YOR351C:MEI5/YPL121C:TFB2/YPL122C:CSM4/YPL200W:REC8/YPR007C	6468:7130:7131:51177:6279:45876:707:45141:51598:40020:45132:7129:709:7070:43085:7076:10520:7126:6311:30435:6367:70197:6289:42138:717:7064:30437
7131	reciprocal meiotic recombination	13 out of 63 genes, 20.6%	47 out of 7159 background genes, 0.7%	1.33E-14	MSH5/YDL154W:MEI4/YER044C-A:DMC1/YER179W:HOP2/YGL033W:RMR1/YGL250W:RIM4/YHL024W:SPO16/YHR153C:REC104/YHR157W:REC114/YMR133W:NDJ1/YOL104C:MEI5/YPL121C:CSM4/YPL200W:REC8/YPR007C	7130:7131:51177:6279:707:45141:45132:7129:709:10520:7126:6311:30435:70197:42138:30437
22403	cell cycle phase	23 out of 63 genes, 36.5%	367 out of 7159 background genes, 5.1%	3.59E-12	PCH2/YBR186W:MSH5/YDL154W:ZIP1/YDR285W:MEI4/YER044C-A:DMC1/YER179W:HOP2/YGL033W:RMR1/YGL250W:RIM4/YHL024W:SPO13/YHR014W:SPO16/YHR153C:REC104/YHR157W:HOP1/YIL072W:IME2/YJL106W:RED1/YLR263W:PDS5/YMR076C:REC114/YMR133W:SPO1/YNL012W:NDJ1/YOL104C:MEK1/YOR351C:MEI5/YPL121C:TFB2/YPL122C:CSM4/YPL200W:REC8/YPR007C	6468:7130:7131:51177:6279:45876:707:45141:51598:40020:45132:7129:709:7070:43085:7076:10520:7126:6311:30435:6367:70197:6289:42138:717:7064:30437
70192	chromosome organization involved in meiosis	8 out of 63 genes, 12.7%	14 out of 7159 background genes, 0.2%	1.53E-11	ZIP1/YDR285W:HOP2/YGL033W:SPO16/YHR153C:HOP1/YIL072W:RED1/YLR263W:NDJ1/YOL104C:CSM4/YPL200W:REC8/YPR007C	7130:7131:51177:45141:51598:45132:7129:43085:10520:70197:30437
7129	synapsis	8 out of 63 genes, 12.7%	14 out of 7159 background genes, 0.2%	1.53E-11	ZIP1/YDR285W:HOP2/YGL033W:SPO16/YHR153C:HOP1/YIL072W:RED1/YLR263W:NDJ1/YOL104C:CSM4/YPL200W:REC8/YPR007C	7130:7131:51177:45141:51598:45132:7129:43085:10520:70197:30437
22402	cell cycle process	23 out of 63 genes, 36.5%	417 out of 7159 background genes, 5.8%	5.56E-11	PCH2/YBR186W:MSH5/YDL154W:ZIP1/YDR285W:MEI4/YER044C-A:DMC1/YER179W:HOP2/YGL033W:RMR1/YGL250W:RIM4/YHL024W:SPO13/YHR014W:SPO16/YHR153C:REC104/YHR157W:HOP1/YIL072W:IME2/YJL106W:RED1/YLR263W:PDS5/YMR076C:REC114/YMR133W:SPO1/YNL012W:NDJ1/YOL104C:MEK1/YOR351C:MEI5/YPL121C:TFB2/YPL122C:CSM4/YPL200W:REC8/YPR007C	6468:7130:7131:51177:6279:45876:707:45141:51598:40020:45132:7129:709:7070:43085:7076:10520:7126:6311:30435:6367:70197:6289:42138:717:7064:30437
7049	cell cycle	24 out of 63 genes, 38.1%	471 out of 7159 background genes, 6.6%	8.07E-11	PCH2/YBR186W:MSH5/YDL154W:ZIP1/YDR285W:MEI4/YER044C-A:DMC1/YER179W:HOP2/YGL033W:RMR1/YGL250W:RIM4/YHL024W:SPO13/YHR014W:SPO16/YHR153C:REC104/YHR157W:ULP2/YIL031W:HOP1/YIL072W:IME2/YJL106W:RED1/YLR263W:PDS5/YMR076C:REC114/YMR133W:SPO1/YNL012W:NDJ1/YOL104C:MEK1/YOR351C:MEI5/YPL121C:TFB2/YPL122C:CSM4/YPL200W:REC8/YPR007C	6468:7130:7094:7131:51177:6279:45876:707:45141:51598:40020:45132:7129:16926:709:7070:43085:7076:10520:7126:6311:30261:6276:30435:6367:70197:6289:42138:717:7064:30437
40020	regulation of meiosis	8 out of 63 genes, 12.7%	27 out of 7159 background genes, 0.4%	1.03E-08	PCH2/YBR186W:SPO16/YHR153C:HOP1/YIL072W:IME2/YJL106W:RED1/YLR263W:NDJ1/YOL104C:MEK1/YOR351C:CSM4/YPL200W	6468:7130:7131:45141:51598:40020:45132:7129:43085:10520:7126:70197:30437
51445	regulation of meiotic cell cycle	8 out of 63 genes, 12.7%	28 out of 7159 background genes, 0.4%	1.44E-08	PCH2/YBR186W:SPO16/YHR153C:HOP1/YIL072W:IME2/YJL106W:RED1/YLR263W:NDJ1/YOL104C:MEK1/YOR351C:CSM4/YPL200W	6468:7130:7131:45141:51598:40020:45132:7129:43085:10520:7126:70197:30437
6310	DNA recombination	14 out of 63 genes, 22.2%	163 out of 7159 background genes, 2.3%	1.91E-08	MSH5/YDL154W:MEI4/YER044C-A:DMC1/YER179W:HOP2/YGL033W:RMR1/YGL250W:RIM4/YHL024W:SPO16/YHR153C:RTT107/YHR154W:REC104/YHR157W:REC114/YMR133W:NDJ1/YOL104C:MEI5/YPL121C:CSM4/YPL200W:REC8/YPR007C	7130:10526:6302:7131:51177:6279:707:45141:45132:7129:709:10520:7126:6311:30435:70197:42138:30437
10564	regulation of cell cycle process	9 out of 63 genes, 14.3%	71 out of 7159 background genes, 1.0%	1.99E-06	PCH2/YBR186W:SPO13/YHR014W:SPO16/YHR153C:HOP1/YIL072W:IME2/YJL106W:RED1/YLR263W:NDJ1/YOL104C:MEK1/YOR351C:CSM4/YPL200W	6468:7130:7131:51177:45876:45141:51598:40020:45132:7129:43085:10520:7126:70197:30437
9987	cellular process	60 out of 63 genes, 95.2%	4769 out of 7159 background genes, 66.6%	8.96E-06	ACS1/YAL054C:ACH1/YBL015W:PRX1/YBL064C:PCH2/YBR186W:RIB5/YBR256C:DUG2/YBR281C:ADY2/YCR010C:MSH5/YDL154W:NUS1/YDL193W:ADY3/YDL239C:ARO3/YDR035W:ZIP1/YDR285W:EAF1/YDR359C:MEI4/YER044C-A:DMC1/YER179W:GAT1/YFL021W:HOP2/YGL033W:PYC1/YGL062W:STR3/YGL184C:RMR1/YGL250W:RIM4/YHL024W:SPO13/YHR014W:SPO16/YHR153C:RTT107/YHR154W:REC104/YHR157W:ULP2/YIL031W:HOP1/YIL072W:SIP4/YJL089W:IME2/YJL106W:INO1/YJL153C:E…	6021:6397:45941:7131:9437:45324:6279:723:45876:6635:19740:45944:9073:9231:6631:6084:30433:1682:6281:55085:45722:30435:6367:45454:103:717:6458:16568:6067:19346:42254:6486:6468:902:30476:6808:51177:6094:7047:707:42147:6979:6661:6562:6740:6950:6114:10520:30010:19654:6083:6289:43248:6085:30437:910:6461:6396:34727:6457:7094:1:45141:7005:40020:709:43085:7076:15696:6846:7126:6311:42026:42138:32258:6506:…
6259	DNA metabolic process	17 out of 63 genes, 27.0%	417 out of 7159 background genes, 5.8%	1.46E-05	MSH5/YDL154W:EAF1/YDR359C:MEI4/YER044C-A:DMC1/YER179W:HOP2/YGL033W:RMR1/YGL250W:RIM4/YHL024W:SPO16/YHR153C:RTT107/YHR154W:REC104/YHR157W:REC114/YMR133W:HSC82/YMR186W:NDJ1/YOL104C:MEI5/YPL121C:TFB2/YPL122C:CSM4/YPL200W:REC8/YPR007C	7131:6279:723:6281:30435:6367:717:6458:16568:51177:707:6950:10520:6289:43248:30437:6457:45141:709:7126:6311:42026:42138:7130:10526:6302:45132:7129:7070:70197
7130	synaptonemal complex assembly	4 out of 63 genes, 6.3%	8 out of 7159 background genes, 0.1%	8.68E-05	SPO16/YHR153C:HOP1/YIL072W:RED1/YLR263W:REC8/YPR007C	7131:51177:10520:30437:43085:7130:51598:7129
70193	synaptonemal complex organization	4 out of 63 genes, 6.3%	9 out of 7159 background genes, 0.1%	0.00016	SPO16/YHR153C:HOP1/YIL072W:RED1/YLR263W:REC8/YPR007C	7131:51177:10520:30437:43085:7130:51598:7129
51726	regulation of cell cycle	10 out of 63 genes, 15.9%	161 out of 7159 background genes, 2.2%	0.00027	PCH2/YBR186W:SPO13/YHR014W:SPO16/YHR153C:ULP2/YIL031W:HOP1/YIL072W:IME2/YJL106W:RED1/YLR263W:NDJ1/YOL104C:MEK1/YOR351C:CSM4/YPL200W	7131:45876:6468:51177:10520:30437:7094:45141:40020:43085:7126:7130:51598:45132:7129:16926:30261:6276:70197
51276	chromosome organization	14 out of 63 genes, 22.2%	376 out of 7159 background genes, 5.3%	0.00079	ACS1/YAL054C:ZIP1/YDR285W:EAF1/YDR359C:HOP2/YGL033W:SPO13/YHR014W:SPO16/YHR153C:ULP2/YIL031W:HOP1/YIL072W:RED1/YLR263W:PDS5/YMR076C:HSC82/YMR186W:NDJ1/YOL104C:CSM4/YPL200W:REC8/YPR007C	7131:723:45876:6281:6458:16568:51177:6950:10520:19654:43248:6085:30437:6457:7094:45141:43085:7076:42026:7130:16573:51598:45132:7129:16926:30261:6276:70197:7064
10520	regulation of reciprocal meiotic recombination	3 out of 63 genes, 4.8%	5 out of 7159 background genes, 0.1%	0.0015	SPO16/YHR153C:NDJ1/YOL104C:CSM4/YPL200W	7131:10520:30437:45141:7130:45132:7129:70197
33313	meiotic cell cycle checkpoint	3 out of 63 genes, 4.8%	5 out of 7159 background genes, 0.1%	0.0015	HOP1/YIL072W:RED1/YLR263W:MEK1/YOR351C	6468:43085:7126:7130:51598:7129
51324	prophase	3 out of 63 genes, 4.8%	5 out of 7159 background genes, 0.1%	0.0015	HOP1/YIL072W:RED1/YLR263W:MEK1/YOR351C	6468:43085:7126:7130:51598:7129
51598	meiotic recombination checkpoint	3 out of 63 genes, 4.8%	5 out of 7159 background genes, 0.1%	0.0015	HOP1/YIL072W:RED1/YLR263W:MEK1/YOR351C	6468:43085:7126:7130:51598:7129
7128	meiotic prophase I	3 out of 63 genes, 4.8%	5 out of 7159 background genes, 0.1%	0.0015	HOP1/YIL072W:RED1/YLR263W:MEK1/YOR351C	6468:43085:7126:7130:51598:7129
19752	carboxylic acid metabolic process	12 out of 63 genes, 19.0%	338 out of 7159 background genes, 4.7%	0.00714	ACS1/YAL054C:ACH1/YBL015W:ARO3/YDR035W:PYC1/YGL062W:STR3/YGL184C:SIP4/YJL089W:PUT3/YKL015W:FOX2/YKR009C:AAT2/YLR027C:CAT2/YML042W:CRC1/YOR100C:CAR1/YPL111W	9437:6635:45944:9073:6631:6084:45722:19346:6094:6562:6740:6083:19654:6085:9086:16573:1403:19547:6532:6357
6082	organic acid metabolic process	12 out of 63 genes, 19.0%	338 out of 7159 background genes, 4.7%	0.00714	ACS1/YAL054C:ACH1/YBL015W:ARO3/YDR035W:PYC1/YGL062W:STR3/YGL184C:SIP4/YJL089W:PUT3/YKL015W:FOX2/YKR009C:AAT2/YLR027C:CAT2/YML042W:CRC1/YOR100C:CAR1/YPL111W	9437:6635:45944:9073:6631:6084:45722:19346:6094:6562:6740:6083:19654:6085:9086:16573:1403:19547:6532:6357
42138	meiotic DNA double-strand break formation	3 out of 63 genes, 4.8%	8 out of 7159 background genes, 0.1%	0.00825	MEI4/YER044C-A:REC104/YHR157W:REC114/YMR133W	7131:30437:42138
8152	metabolic process	47 out of 63 genes, 74.6%	3537 out of 7159 background genes, 49.4%	0.0087	ACS1/YAL054C:ACH1/YBL015W:RIB5/YBR256C:DUG2/YBR281C:ADY2/YCR010C:MSH5/YDL154W:NUS1/YDL193W:ARO3/YDR035W:EAF1/YDR359C:MEI4/YER044C-A:DMC1/YER179W:GAT1/YFL021W:HOP2/YGL033W:PYC1/YGL062W:STR3/YGL184C:RMR1/YGL250W:RIM4/YHL024W:SPO16/YHR153C:RTT107/YHR154W:REC104/YHR157W:ULP2/YIL031W:SIP4/YJL089W:IME2/YJL106W:INO1/YJL153C:ECM17/YJR137C:PUT3/YKL015W:FOX2/YKR009C:GPI13/YLL031C:AAT2/YLR027C:CFT2/YLR115W:…	6021:6397:45941:7131:9437:45324:6279:723:6635:19740:45944:9073:9231:6631:6084:30433:1682:6281:55085:45722:30435:6367:103:717:6458:16568:6067:19346:6486:6468:6808:51177:6094:7047:707:42147:6661:6562:6740:6950:6114:10520:6083:19654:6289:43248:6085:30437:6396:34727:6457:7094:45141:7005:40020:709:15696:7126:6846:6311:42026:42138:32258:6506:7130:9086:10526:16573:6302:6412:1403:42493:19547:51598:45132:…
