# Supplementary material for: Prediction of quantitative phenotypes based on genetic networks: a case study in yeast sporulation
Source: BMC Syst Biol. 2010 Sep 10;4:128. doi: 10.1186/1752-0509-4-128 (PMC2944141; doi:10.1186/1752-0509-4-128)
Supplement: Additional file 5 — Table S6. GO terms analytic outputs of Ndt80's target genes. [file 1752-0509-4-128-S5.XLS]

GOID	GO_term	Cluster frequency	Background frequency	P-value	Gene(s) annotated to the term	Directly Annotated GOID List
30476	ascospore wall assembly	20 out of 205 genes, 9.8%	45 out of 7159 background genes, 0.6%	4.53E-17	GIP1/YBR045C:SPS22/YCL048W:CDC10/YCR002C:SPO71/YDR104C:DON1/YDR273W:SPS2/YDR522C:SPO73/YER046W:SPR3/YGR059W:SSP1/YHR184W:OSW2/YLR054C:CRR1/YLR213C:CDA1/YLR307W:CDA2/YLR308W:SPO77/YLR341W:SMA2/YML066C:TEP1/YNL128W:SPO21/YOL091W:GAS4/YOL132W:MPC54/YOR177C:MUM3/YOR298W	6461:747:910:902:7121:30476:7126:46856:30010:7120:8654:7047:43666:48017:30437:753
42244	spore wall assembly	20 out of 205 genes, 9.8%	45 out of 7159 background genes, 0.6%	4.53E-17	GIP1/YBR045C:SPS22/YCL048W:CDC10/YCR002C:SPO71/YDR104C:DON1/YDR273W:SPS2/YDR522C:SPO73/YER046W:SPR3/YGR059W:SSP1/YHR184W:OSW2/YLR054C:CRR1/YLR213C:CDA1/YLR307W:CDA2/YLR308W:SPO77/YLR341W:SMA2/YML066C:TEP1/YNL128W:SPO21/YOL091W:GAS4/YOL132W:MPC54/YOR177C:MUM3/YOR298W	6461:747:910:902:7121:30476:7126:46856:30010:7120:8654:7047:43666:48017:30437:753
30435	sporulation resulting in formation of a cellular spore	28 out of 205 genes, 13.7%	127 out of 7159 background genes, 1.8%	4.43E-15	GIP1/YBR045C:SPS22/YCL048W:CDC10/YCR002C:SPO71/YDR104C:DON1/YDR273W:EMI2/YDR516C:SPS2/YDR522C:SPO73/YER046W:SPR6/YER115C:SPO74/YGL170C:SPR3/YGR059W:SSP1/YHR184W:OSW2/YLR054C:CRR1/YLR213C:ADY4/YLR227C:CDA1/YLR307W:CDA2/YLR308W:SPO77/YLR341W:SMA2/YML066C:SPO20/YMR017W:TEP1/YNL128W:SPS19/YNL202W:SPS18/YNL204C:SPO21/YOL091W:GAS4/YOL132W:MPC54/YOR177C:MUM3/YOR298W:SPS4/YOR313C	6461:910:902:30476:9062:8654:7047:45944:42493:48017:747:7121:7126:46856:30010:7120:30435:31321:43666:30437:753
43934	sporulation	28 out of 205 genes, 13.7%	127 out of 7159 background genes, 1.8%	4.43E-15	GIP1/YBR045C:SPS22/YCL048W:CDC10/YCR002C:SPO71/YDR104C:DON1/YDR273W:EMI2/YDR516C:SPS2/YDR522C:SPO73/YER046W:SPR6/YER115C:SPO74/YGL170C:SPR3/YGR059W:SSP1/YHR184W:OSW2/YLR054C:CRR1/YLR213C:ADY4/YLR227C:CDA1/YLR307W:CDA2/YLR308W:SPO77/YLR341W:SMA2/YML066C:SPO20/YMR017W:TEP1/YNL128W:SPS19/YNL202W:SPS18/YNL204C:SPO21/YOL091W:GAS4/YOL132W:MPC54/YOR177C:MUM3/YOR298W:SPS4/YOR313C	6461:910:902:30476:9062:8654:7047:45944:42493:48017:747:7121:7126:46856:30010:7120:31321:30435:43666:30437:753
45229	external encapsulating structure organization	33 out of 205 genes, 16.1%	188 out of 7159 background genes, 2.6%	6.64E-15	GIP1/YBR045C:SPS22/YCL048W:CDC10/YCR002C:SPO71/YDR104C:SPR28/YDR218C:DON1/YDR273W:ECM11/YDR446W:SPS2/YDR522C:SPO73/YER046W:SPR3/YGR059W:SSP1/YHR184W:ECM37/YIL146C:CWP1/YKL096W:GFA1/YKL104C:ECM9/YKR004C:IRS4/YKR019C:SKG1/YKR100C:OSW2/YLR054C:CRR1/YLR213C:CDA1/YLR307W:CDA2/YLR308W:CDC3/YLR314C:SPO77/YLR341W:CSR1/YLR380W:SMA2/YML066C:TEP1/YNL128W:WSC2/YNL283C:SPO21/YOL091W:GAS4/YOL132W:MPC54/YOR177C…	6461:910:19217:9267:15914:902:30476:7131:8654:30036:7047:6487:9408:48017:747:30433:7121:183:7126:46856:30010:6914:7120:6078:6038:43666:30437:7266:753
7047	cell wall organization	33 out of 205 genes, 16.1%	188 out of 7159 background genes, 2.6%	6.64E-15	GIP1/YBR045C:SPS22/YCL048W:CDC10/YCR002C:SPO71/YDR104C:SPR28/YDR218C:DON1/YDR273W:ECM11/YDR446W:SPS2/YDR522C:SPO73/YER046W:SPR3/YGR059W:SSP1/YHR184W:ECM37/YIL146C:CWP1/YKL096W:GFA1/YKL104C:ECM9/YKR004C:IRS4/YKR019C:SKG1/YKR100C:OSW2/YLR054C:CRR1/YLR213C:CDA1/YLR307W:CDA2/YLR308W:CDC3/YLR314C:SPO77/YLR341W:CSR1/YLR380W:SMA2/YML066C:TEP1/YNL128W:WSC2/YNL283C:SPO21/YOL091W:GAS4/YOL132W:MPC54/YOR177C…	6461:910:19217:9267:15914:902:30476:7131:8654:30036:7047:6487:9408:48017:747:30433:7121:183:7126:46856:30010:6914:7120:6078:6038:43666:30437:7266:753
30437	ascospore formation	26 out of 205 genes, 12.7%	112 out of 7159 background genes, 1.6%	1.82E-14	GIP1/YBR045C:SPS22/YCL048W:CDC10/YCR002C:SPO71/YDR104C:DON1/YDR273W:EMI2/YDR516C:SPS2/YDR522C:SPO73/YER046W:SPR6/YER115C:SPO74/YGL170C:SPR3/YGR059W:SSP1/YHR184W:OSW2/YLR054C:CRR1/YLR213C:CDA1/YLR307W:CDA2/YLR308W:SPO77/YLR341W:SMA2/YML066C:SPO20/YMR017W:TEP1/YNL128W:SPS19/YNL202W:SPO21/YOL091W:GAS4/YOL132W:MPC54/YOR177C:MUM3/YOR298W:SPS4/YOR313C	6461:910:902:30476:9062:8654:7047:45944:42493:48017:747:7121:7126:46856:30010:7120:31321:43666:30437:753
34293	sexual sporulation	26 out of 205 genes, 12.7%	112 out of 7159 background genes, 1.6%	1.82E-14	GIP1/YBR045C:SPS22/YCL048W:CDC10/YCR002C:SPO71/YDR104C:DON1/YDR273W:EMI2/YDR516C:SPS2/YDR522C:SPO73/YER046W:SPR6/YER115C:SPO74/YGL170C:SPR3/YGR059W:SSP1/YHR184W:OSW2/YLR054C:CRR1/YLR213C:CDA1/YLR307W:CDA2/YLR308W:SPO77/YLR341W:SMA2/YML066C:SPO20/YMR017W:TEP1/YNL128W:SPS19/YNL202W:SPO21/YOL091W:GAS4/YOL132W:MPC54/YOR177C:MUM3/YOR298W:SPS4/YOR313C	6461:910:902:30476:9062:8654:7047:45944:42493:48017:747:7121:7126:46856:30010:7120:31321:43666:30437:753
43935	sexual sporulation resulting in formation of a cellular spore	26 out of 205 genes, 12.7%	112 out of 7159 background genes, 1.6%	1.82E-14	GIP1/YBR045C:SPS22/YCL048W:CDC10/YCR002C:SPO71/YDR104C:DON1/YDR273W:EMI2/YDR516C:SPS2/YDR522C:SPO73/YER046W:SPR6/YER115C:SPO74/YGL170C:SPR3/YGR059W:SSP1/YHR184W:OSW2/YLR054C:CRR1/YLR213C:CDA1/YLR307W:CDA2/YLR308W:SPO77/YLR341W:SMA2/YML066C:SPO20/YMR017W:TEP1/YNL128W:SPS19/YNL202W:SPO21/YOL091W:GAS4/YOL132W:MPC54/YOR177C:MUM3/YOR298W:SPS4/YOR313C	6461:910:902:30476:9062:8654:7047:45944:42493:48017:747:7121:7126:46856:30010:7120:31321:43666:30437:753
30154	cell differentiation	29 out of 205 genes, 14.1%	153 out of 7159 background genes, 2.1%	8.59E-14	GIP1/YBR045C:SPS22/YCL048W:CDC10/YCR002C:SPO71/YDR104C:DON1/YDR273W:EMI2/YDR516C:SPS2/YDR522C:SPO73/YER046W:SPR6/YER115C:SPO74/YGL170C:SPR3/YGR059W:SSP1/YHR184W:OSW2/YLR054C:CRR1/YLR213C:ADY4/YLR227C:CDA1/YLR307W:CDA2/YLR308W:SPO77/YLR341W:SMA2/YML066C:SPO20/YMR017W:TEP1/YNL128W:SPS19/YNL202W:SPS18/YNL204C:SPO21/YOL091W:GAS4/YOL132W:EXO1/YOR033C:MPC54/YOR177C:MUM3/YOR298W:SPS4/YOR313C	6461:910:6298:902:30476:31292:729:9062:8654:723:7047:45944:42493:48017:747:7121:7126:46856:30010:7120:31321:30435:43666:30437:753
19953	sexual reproduction	33 out of 205 genes, 16.1%	227 out of 7159 background genes, 3.2%	2.23E-12	GIP1/YBR045C:SPS22/YCL048W:CDC10/YCR002C:SPO71/YDR104C:DON1/YDR273W:EMI2/YDR516C:SPS2/YDR522C:SPO73/YER046W:SPR6/YER115C:SPO74/YGL170C:SPR3/YGR059W:KEL2/YGR238C:SSP1/YHR184W:STE18/YJR086W:SPA2/YLL021W:OSW2/YLR054C:CRR1/YLR213C:FAR10/YLR238W:CDA1/YLR307W:CDA2/YLR308W:SPO77/YLR341W:SMA2/YML066C:SPO20/YMR017W:CIK1/YMR198W:TEP1/YNL128W:KAR1/YNL188W:SPS19/YNL202W:SPO21/YOL091W:GAS4/YOL132W:MPC54/YOR17…	7323:6461:910:70:45944:48017:7103:7126:31384:31385:31684:7266:753:7124:30472:30476:902:282:9062:8654:7047:742:42493:1100:747:7121:7015:30010:46856:7120:751:31321:750:132:43666:30437
32505	reproduction of a single-celled organism	31 out of 205 genes, 15.1%	216 out of 7159 background genes, 3.0%	2.37E-11	GIP1/YBR045C:SPS22/YCL048W:CDC10/YCR002C:SPO71/YDR104C:DON1/YDR273W:EMI2/YDR516C:SPS2/YDR522C:SPO73/YER046W:SPR6/YER115C:SPO74/YGL170C:SPR3/YGR059W:SSP1/YHR184W:BNR1/YIL159W:SPA2/YLL021W:OSW2/YLR054C:CRR1/YLR213C:CDA1/YLR307W:CDA2/YLR308W:CDC3/YLR314C:SPO77/YLR341W:SMA2/YML066C:SPO20/YMR017W:TEP1/YNL128W:SPS19/YNL202W:SPO21/YOL091W:GAS4/YOL132W:EXO1/YOR033C:MPC54/YOR177C:MUM3/YOR298W:SPS4/YOR313C…	7323:6461:910:31292:729:723:45944:32880:48017:7126:31384:31385:7266:753:7124:6298:902:30476:282:9062:8654:7047:42493:747:7121:7015:46856:6970:30010:7120:31321:43666:30437
22413	reproductive process in single-celled organism	27 out of 205 genes, 13.2%	171 out of 7159 background genes, 2.4%	1.12E-10	GIP1/YBR045C:SPS22/YCL048W:CDC10/YCR002C:SPO71/YDR104C:DON1/YDR273W:EMI2/YDR516C:SPS2/YDR522C:SPO73/YER046W:SPR6/YER115C:SPO74/YGL170C:SPR3/YGR059W:SSP1/YHR184W:OSW2/YLR054C:CRR1/YLR213C:CDA1/YLR307W:CDA2/YLR308W:SPO77/YLR341W:SMA2/YML066C:SPO20/YMR017W:TEP1/YNL128W:SPS19/YNL202W:SPO21/YOL091W:GAS4/YOL132W:EXO1/YOR033C:MPC54/YOR177C:MUM3/YOR298W:SPS4/YOR313C	6461:910:31292:729:723:45944:48017:7126:753:6298:902:30476:9062:8654:7047:42493:747:7121:46856:30010:7120:31321:43666:30437
48610	reproductive cellular process	27 out of 205 genes, 13.2%	171 out of 7159 background genes, 2.4%	1.12E-10	GIP1/YBR045C:SPS22/YCL048W:CDC10/YCR002C:SPO71/YDR104C:DON1/YDR273W:EMI2/YDR516C:SPS2/YDR522C:SPO73/YER046W:SPR6/YER115C:SPO74/YGL170C:SPR3/YGR059W:SSP1/YHR184W:OSW2/YLR054C:CRR1/YLR213C:CDA1/YLR307W:CDA2/YLR308W:SPO77/YLR341W:SMA2/YML066C:SPO20/YMR017W:TEP1/YNL128W:SPS19/YNL202W:SPO21/YOL091W:GAS4/YOL132W:EXO1/YOR033C:MPC54/YOR177C:MUM3/YOR298W:SPS4/YOR313C	6461:910:31292:729:723:45944:48017:7126:753:6298:902:30476:9062:8654:7047:42493:747:7121:46856:30010:7120:31321:43666:30437
32502	developmental process	43 out of 205 genes, 21.0%	441 out of 7159 background genes, 6.2%	2.27E-10	GIP1/YBR045C:SPS22/YCL048W:CDC10/YCR002C:SPO71/YDR104C:UBC1/YDR177W:SPR28/YDR218C:DON1/YDR273W:EMI2/YDR516C:SPS2/YDR522C:SPO73/YER046W:SPR6/YER115C:CDH1/YGL003C:SPO74/YGL170C:SPR3/YGR059W:SSP1/YHR184W:BNR1/YIL159W:HYM1/YKL189W:SPA2/YLL021W:OSW2/YLR054C:CRR1/YLR213C:ADY4/YLR227C:CDA1/YLR307W:CDA2/YLR308W:CDC3/YLR314C:SPO77/YLR341W:SMA2/YML066C:PGA3/YML125C:SPO20/YMR017W:TEP1/YNL128W:YCK2/YNL154C:S…	7092:31292:6513:723:8054:45944:48017:30433:30435:31384:753:6468:902:30476:9062:6612:7047:15031:6979:42787:51666:8361:7121:46856:6970:30010:31321:6915:1300:9847:43666:30437:903:7323:910:6461:70:7109:729:16567:32880:8360:46685:7126:16050:31385:7266:7091:7124:8105:6298:1302:282:10697:45449:8654:22:9749:42493:6897:6626:747:1101:7015:7120:209
22414	reproductive process	27 out of 205 genes, 13.2%	177 out of 7159 background genes, 2.5%	2.66E-10	GIP1/YBR045C:SPS22/YCL048W:CDC10/YCR002C:SPO71/YDR104C:DON1/YDR273W:EMI2/YDR516C:SPS2/YDR522C:SPO73/YER046W:SPR6/YER115C:SPO74/YGL170C:SPR3/YGR059W:SSP1/YHR184W:OSW2/YLR054C:CRR1/YLR213C:CDA1/YLR307W:CDA2/YLR308W:SPO77/YLR341W:SMA2/YML066C:SPO20/YMR017W:TEP1/YNL128W:SPS19/YNL202W:SPO21/YOL091W:GAS4/YOL132W:EXO1/YOR033C:MPC54/YOR177C:MUM3/YOR298W:SPS4/YOR313C	31292:723:45944:48017:753:902:30476:9062:7047:7121:46856:30010:31321:43666:30437:6461:910:729:7126:6298:8654:42493:747:7120
51301	cell division	35 out of 205 genes, 17.1%	302 out of 7159 background genes, 4.2%	3.26E-10	GIP1/YBR045C:SPS22/YCL048W:CDC10/YCR002C:SPO71/YDR104C:DON1/YDR273W:EMI2/YDR516C:SPS2/YDR522C:SPO73/YER046W:SPR6/YER115C:SPO74/YGL170C:SPR3/YGR059W:SSP1/YHR184W:BNR1/YIL159W:STE18/YJR086W:HYM1/YKL189W:SPA2/YLL021W:OSW2/YLR054C:CRR1/YLR213C:CDA1/YLR307W:CDA2/YLR308W:CDC3/YLR314C:SPO77/YLR341W:SMA2/YML066C:SPO20/YMR017W:TEP1/YNL128W:YCK2/YNL154C:SPS19/YNL202W:SPO21/YOL091W:GAS4/YOL132W:EXO1/YOR033C…	31292:723:45944:48017:31384:753:6468:902:30476:9062:7047:51666:7121:46856:6970:30010:31321:750:43666:30437:903:7323:6461:910:7109:729:32880:8360:7126:31385:31684:7266:7124:8105:6298:282:45449:8654:9749:42493:6897:747:7015:7120
3	reproduction	36 out of 205 genes, 17.6%	319 out of 7159 background genes, 4.5%	3.28E-10	GIP1/YBR045C:SPS22/YCL048W:CDC10/YCR002C:SPO71/YDR104C:DON1/YDR273W:EMI2/YDR516C:SPS2/YDR522C:SPO73/YER046W:SPR6/YER115C:SPO74/YGL170C:SPR3/YGR059W:KEL2/YGR238C:SSP1/YHR184W:BNR1/YIL159W:STE18/YJR086W:SPA2/YLL021W:OSW2/YLR054C:CRR1/YLR213C:FAR10/YLR238W:CDA1/YLR307W:CDA2/YLR308W:CDC3/YLR314C:SPO77/YLR341W:SMA2/YML066C:SPO20/YMR017W:CIK1/YMR198W:TEP1/YNL128W:KAR1/YNL188W:SPS19/YNL202W:SPO21/YOL091…	31292:723:45944:48017:31384:753:30472:902:30476:9062:7047:742:7121:46856:6970:30010:751:31321:750:43666:30437:7323:6461:910:70:729:32880:7103:7126:31385:31684:7266:7124:6298:282:8654:42493:1100:747:7015:7120:132
48869	cellular developmental process	39 out of 205 genes, 19.0%	374 out of 7159 background genes, 5.2%	4.02E-10	GIP1/YBR045C:SPS22/YCL048W:CDC10/YCR002C:SPO71/YDR104C:SPR28/YDR218C:DON1/YDR273W:EMI2/YDR516C:SPS2/YDR522C:SPO73/YER046W:SPR6/YER115C:CDH1/YGL003C:SPO74/YGL170C:SPR3/YGR059W:SSP1/YHR184W:BNR1/YIL159W:HYM1/YKL189W:SPA2/YLL021W:OSW2/YLR054C:CRR1/YLR213C:ADY4/YLR227C:CDA1/YLR307W:CDA2/YLR308W:CDC3/YLR314C:SPO77/YLR341W:SMA2/YML066C:SPO20/YMR017W:TEP1/YNL128W:YCK2/YNL154C:SPS19/YNL202W:SPS18/YNL204C…	7092:31292:723:8054:45944:48017:30435:31384:753:6468:902:30476:9062:7047:51666:8361:7121:46856:6970:30010:31321:43666:30437:903:7323:6461:910:7109:70:729:16567:32880:8360:7126:31385:7266:7124:7091:8105:6298:282:10697:45449:8654:22:9749:42493:6897:747:7015:7120
16043	cellular component organization	93 out of 205 genes, 45.4%	1658 out of 7159 background genes, 23.2%	5.03E-10	GIP1/YBR045C:YPT10/YBR264C:RIF1/YBR275C:SPS22/YCL048W:CDC10/YCR002C:MPS1/YDL028C:PHO13/YDL236W:STN1/YDR082W:SPO71/YDR104C:UBC1/YDR177W:SCC2/YDR180W:SPR28/YDR218C:MFB1/YDR219C:DON1/YDR273W:ECM11/YDR446W:PEX29/YDR479C:SPS2/YDR522C:VAC8/YEL013W:SPO73/YER046W:NUP157/YER105C:GLE2/YER107C:CHD1/YER164W:CDC26/YFR036W:CDH1/YGL003C:CDC20/YGL116W:ATG1/YGL180W:SPR3/YGR059W:CLB1/YGR108W:KEL2/YGR238C:PEX28/YHR…	6397:16237:7092:6261:6974:30036:34502:8054:45944:6270:48017:6281:42274:7004:7052:6458:6338:6610:753:11:6468:15914:16577:30476:6609:6612:7047:42787:742:51666:8361:6607:34087:7121:114:30010:16233:43248:6038:724:86:9847:43666:903:7323:6461:6368:7094:729:6334:2:7059:16567:6511:7076:6914:10696:42026:30466:31385:19541:7266:6611:8105:9267:30163:6298:282:6267:16573:10697:6408:6412:79:8654:16584:6606:7031…
9987	cellular process	178 out of 205 genes, 86.8%	4769 out of 7159 background genes, 66.6%	8.70E-09	GIP1/YBR045C:TAT1/YBR069C:ALG14/YBR070C:LYS2/YBR115C:PCH2/YBR186W:SPO23/YBR250W:POP4/YBR257W:YPT10/YBR264C:RIF1/YBR275C:SUL1/YBR294W:SPS22/YCL048W:CDC10/YCR002C:ADY2/YCR010C:POL4/YCR014C:MPS1/YDL028C:QRI1/YDL103C:MSH5/YDL154W:PHO13/YDL236W:MPH2/YDL247W:STN1/YDR082W:SPO71/YDR104C:EKI1/YDR147W:UBC1/YDR177W:SCC2/YDR180W:PLP1/YDR183W:SPR28/YDR218C:MFB1/YDR219C:MET32/YDR253C:CHL4/YDR254W:DIN7/YDR263C:…	398:6397:16237:7092:6261:6974:30036:6279:34502:8054:19740:7329:6270:45944:48017:6287:7049:6869:42274:6281:55085:7004:7052:6458:6338:6610:753:6486:11:6468:15914:16577:30476:7039:6609:6612:9113:7047:15031:34984:42787:8272:742:17183:51666:8361:6607:34087:7121:114:30010:751:16233:43248:6038:724:1300:86:9847:43666:903:6749:7323:15758:6461:6368:34638:7094:729:6334:2:7155:7059:16567:6511:82:34476:7076:6…
279	M phase	30 out of 205 genes, 14.6%	272 out of 7159 background genes, 3.8%	6.16E-08	PCH2/YBR186W:SPO23/YBR250W:MPS1/YDL028C:MSH5/YDL154W:SCC2/YDR180W:DON1/YDR273W:ECM11/YDR446W:MAM1/YER106W:CDC26/YFR036W:CDH1/YGL003C:CDC20/YGL116W:MND1/YGL183C:CLB1/YGR108W:KEL2/YGR238C:NDT80/YHR124W:MOB1/YIL106W:IME2/YJL106W:BAS1/YKR099W:APC9/YLR102C:TUB4/YLR212C:BUR2/YLR226W:CDC5/YMR001C:CIK1/YMR198W:CNM67/YNL225C:SPO21/YOL091W:MEK1/YOR351C:MSC6/YOR354C:SPO19/YPL130W:MLH3/YPL164C:HRR25/YPL204W	7092:6261:6974:34502:8054:6281:42274:7052:6468:30476:9113:7047:742:8361:34087:724:86:7094:16567:7076:6366:10696:30163:6298:10697:79:51598:747:31145:7067:7131:70194:6888:30472:712:51225:70:70550:8315:6350:40020:7103:7126:7020:2098:51455:7091:31134:22:105:1100:45132:132:7096:7064
22402	cell cycle process	37 out of 205 genes, 18.0%	417 out of 7159 background genes, 5.8%	2.01E-07	PCH2/YBR186W:SPO23/YBR250W:MPS1/YDL028C:MSH5/YDL154W:SCC2/YDR180W:DON1/YDR273W:ECM11/YDR446W:MAM1/YER106W:CDC26/YFR036W:CDH1/YGL003C:CDC20/YGL116W:MND1/YGL183C:CLB1/YGR108W:CLB6/YGR109C:KEL2/YGR238C:NDT80/YHR124W:MOB1/YIL106W:IME2/YJL106W:SPC42/YKL042W:BAS1/YKR099W:APC9/YLR102C:TUB4/YLR212C:BUR2/YLR226W:FAR10/YLR238W:TAF13/YML098W:CDC5/YMR001C:CIK1/YMR198W:KAR1/YNL188W:CNM67/YNL225C:SPO21/YOL091W…	7092:6261:6974:6279:34502:8054:6281:42274:7052:6468:30476:9113:7047:742:8361:34087:114:751:724:86:7094:16567:82:7076:6366:10696:30163:51436:6298:7090:10697:79:51598:747:31145:51123:7067:7131:70194:6367:6888:30472:712:51225:70:70550:8315:6350:40020:7103:7126:7020:2098:51455:7091:31134:22:105:1100:45132:45740:132:7096:7064
7049	cell cycle	38 out of 205 genes, 18.5%	471 out of 7159 background genes, 6.6%	1.72E-06	PCH2/YBR186W:SPO23/YBR250W:MPS1/YDL028C:MSH5/YDL154W:SCC2/YDR180W:DON1/YDR273W:ECM11/YDR446W:MAM1/YER106W:CDC26/YFR036W:CDH1/YGL003C:CDC20/YGL116W:MND1/YGL183C:CLB1/YGR108W:CLB6/YGR109C:KEL2/YGR238C:NDT80/YHR124W:MOB1/YIL106W:IME2/YJL106W:SPC42/YKL042W:BAS1/YKR099W:APC9/YLR102C:TUB4/YLR212C:BUR2/YLR226W:FAR10/YLR238W:TAF13/YML098W:CDC5/YMR001C:CIK1/YMR198W:KAR1/YNL188W:CNM67/YNL225C:SPO21/YOL091W…	7092:6261:6974:6279:34502:8054:7049:6281:42274:7052:6468:30476:9113:7047:742:8361:34087:114:751:724:86:7094:16567:82:7076:6366:10696:30163:51436:6298:7090:10697:79:51598:747:31145:51123:7067:7131:70194:6367:6888:30472:712:51225:70:70550:8315:6350:40020:7103:7126:7020:2098:51455:7091:31134:22:105:1100:45132:45740:132:7096:7064
22403	cell cycle phase	32 out of 205 genes, 15.6%	367 out of 7159 background genes, 5.1%	5.61E-06	PCH2/YBR186W:SPO23/YBR250W:MPS1/YDL028C:MSH5/YDL154W:SCC2/YDR180W:DON1/YDR273W:ECM11/YDR446W:MAM1/YER106W:CDC26/YFR036W:CDH1/YGL003C:CDC20/YGL116W:MND1/YGL183C:CLB1/YGR108W:CLB6/YGR109C:KEL2/YGR238C:NDT80/YHR124W:MOB1/YIL106W:IME2/YJL106W:BAS1/YKR099W:APC9/YLR102C:TUB4/YLR212C:BUR2/YLR226W:TAF13/YML098W:CDC5/YMR001C:CIK1/YMR198W:CNM67/YNL225C:SPO21/YOL091W:MEK1/YOR351C:MSC6/YOR354C:SPO19/YPL130W:…	7092:6261:6974:6279:34502:8054:6281:42274:7052:6468:30476:9113:7047:742:8361:34087:114:724:86:7094:16567:82:7076:6366:10696:30163:6298:7090:10697:79:51598:747:31145:51123:7067:7131:70194:6367:6888:30472:712:51225:70:70550:8315:6350:40020:7103:7126:7020:2098:51455:7091:31134:22:105:1100:45132:45740:132:7096:7064
51327	M phase of meiotic cell cycle	19 out of 205 genes, 9.3%	148 out of 7159 background genes, 2.1%	1.68E-05	PCH2/YBR186W:SPO23/YBR250W:MSH5/YDL154W:DON1/YDR273W:ECM11/YDR446W:MAM1/YER106W:MND1/YGL183C:CLB1/YGR108W:NDT80/YHR124W:IME2/YJL106W:BAS1/YKR099W:CDC5/YMR001C:CIK1/YMR198W:SPO21/YOL091W:MEK1/YOR351C:MSC6/YOR354C:SPO19/YPL130W:MLH3/YPL164C:HRR25/YPL204W	6261:6281:42274:6468:30476:9113:7047:742:86:6366:10696:6298:79:51598:7067:7131:70194:6888:30472:712:70:8315:6350:40020:7126:2098:51455:105:45132:132
7126	meiosis	19 out of 205 genes, 9.3%	148 out of 7159 background genes, 2.1%	1.68E-05	PCH2/YBR186W:SPO23/YBR250W:MSH5/YDL154W:DON1/YDR273W:ECM11/YDR446W:MAM1/YER106W:MND1/YGL183C:CLB1/YGR108W:NDT80/YHR124W:IME2/YJL106W:BAS1/YKR099W:CDC5/YMR001C:CIK1/YMR198W:SPO21/YOL091W:MEK1/YOR351C:MSC6/YOR354C:SPO19/YPL130W:MLH3/YPL164C:HRR25/YPL204W	6261:6281:42274:6468:30476:9113:7047:742:86:6366:10696:6298:79:51598:7067:7131:70194:6888:30472:712:70:8315:6350:40020:7126:2098:51455:105:45132:132
51321	meiotic cell cycle	19 out of 205 genes, 9.3%	149 out of 7159 background genes, 2.1%	1.88E-05	PCH2/YBR186W:SPO23/YBR250W:MSH5/YDL154W:DON1/YDR273W:ECM11/YDR446W:MAM1/YER106W:MND1/YGL183C:CLB1/YGR108W:NDT80/YHR124W:IME2/YJL106W:BAS1/YKR099W:CDC5/YMR001C:CIK1/YMR198W:SPO21/YOL091W:MEK1/YOR351C:MSC6/YOR354C:SPO19/YPL130W:MLH3/YPL164C:HRR25/YPL204W	6261:6281:42274:6468:30476:9113:7047:742:86:6366:10696:6298:79:51598:7067:7131:70194:6888:30472:712:70:8315:6350:40020:7126:2098:51455:105:45132:132
226	microtubule cytoskeleton organization	15 out of 205 genes, 7.3%	101 out of 7159 background genes, 1.4%	7.16E-05	MPS1/YDL028C:CDC26/YFR036W:CDH1/YGL003C:CDC20/YGL116W:CLB1/YGR108W:SPC97/YHR172W:TID3/YIL144W:SPC42/YKL042W:APC9/YLR102C:TUB4/YLR212C:CIK1/YMR198W:KAR1/YNL188W:CNM67/YNL225C:HRR25/YPL204W:BBP1/YPL255W	7092:8054:6281:42274:7052:6468:742:8361:86:7094:7059:16567:10696:30163:10697:79:31145:7067:6888:30472:51225:70:8315:7103:7126:7020:2098:51455:7091:31134:22:132
7017	microtubule-based process	15 out of 205 genes, 7.3%	117 out of 7159 background genes, 1.6%	0.00051	MPS1/YDL028C:CDC26/YFR036W:CDH1/YGL003C:CDC20/YGL116W:CLB1/YGR108W:SPC97/YHR172W:TID3/YIL144W:SPC42/YKL042W:APC9/YLR102C:TUB4/YLR212C:CIK1/YMR198W:KAR1/YNL188W:CNM67/YNL225C:HRR25/YPL204W:BBP1/YPL255W	7092:8054:6281:42274:7052:6468:742:8361:86:7094:7059:16567:10696:30163:10697:79:31145:7067:6888:30472:51225:70:8315:7103:7126:7020:2098:51455:7091:31134:22:132
10926	anatomical structure formation	32 out of 205 genes, 15.6%	453 out of 7159 background genes, 6.3%	0.00073	GIP1/YBR045C:SPS22/YCL048W:CDC10/YCR002C:MPS1/YDL028C:SPO71/YDR104C:DON1/YDR273W:SPS2/YDR522C:SPO73/YER046W:CHD1/YER164W:ATG1/YGL180W:SPR3/YGR059W:SSP1/YHR184W:SPC42/YKL042W:SPA2/YLL021W:HIF1/YLL022C:OSW2/YLR054C:CRR1/YLR213C:CDA1/YLR307W:CDA2/YLR308W:SPO77/YLR341W:ORC1/YML065W:SMA2/YML066C:TAF13/YML098W:HSC82/YMR186W:TEP1/YNL128W:KAR1/YNL188W:SPO21/YOL091W:GAS4/YOL132W:MPC54/YOR177C:MUM3/YOR298W…	6270:48017:6458:6338:753:6468:30476:7047:742:7121:114:30010:43248:43666:6461:6368:7094:6334:42026:30466:31385:7266:6267:16573:8654:16584:747:7120:51123:723:6367:31384:6348:902:6950:46856:51225:45:30437:910:34727:6457:7103:7126:7020:7124:31134:6345:7015
22607	cellular component assembly	32 out of 205 genes, 15.6%	453 out of 7159 background genes, 6.3%	0.00073	GIP1/YBR045C:SPS22/YCL048W:CDC10/YCR002C:MPS1/YDL028C:SPO71/YDR104C:DON1/YDR273W:SPS2/YDR522C:SPO73/YER046W:CHD1/YER164W:ATG1/YGL180W:SPR3/YGR059W:SSP1/YHR184W:SPC42/YKL042W:SPA2/YLL021W:HIF1/YLL022C:OSW2/YLR054C:CRR1/YLR213C:CDA1/YLR307W:CDA2/YLR308W:SPO77/YLR341W:ORC1/YML065W:SMA2/YML066C:TAF13/YML098W:HSC82/YMR186W:TEP1/YNL128W:KAR1/YNL188W:SPO21/YOL091W:GAS4/YOL132W:MPC54/YOR177C:MUM3/YOR298W…	6270:48017:6458:6338:753:6468:30476:7047:742:7121:114:30010:43248:43666:6461:6368:7094:6334:42026:30466:31385:7266:6267:16573:8654:16584:747:7120:51123:723:6367:31384:6348:902:6950:46856:51225:45:30437:910:34727:6457:7103:7126:7020:7124:31134:6345:7015
7051	spindle organization	9 out of 205 genes, 4.4%	51 out of 7159 background genes, 0.7%	0.00575	MPS1/YDL028C:CDC26/YFR036W:CDH1/YGL003C:CDC20/YGL116W:CLB1/YGR108W:APC9/YLR102C:TUB4/YLR212C:CIK1/YMR198W:CNM67/YNL225C	7092:8054:7052:742:8361:86:7094:16567:10696:30163:10697:79:31145:30472:51225:70:8315:7103:7126:7020:7091:31134:22:132
