# Supplementary material for: Prediction of quantitative phenotypes based on genetic networks: a case study in yeast sporulation
Source: BMC Syst Biol. 2010 Sep 10;4:128. doi: 10.1186/1752-0509-4-128 (PMC2944141; doi:10.1186/1752-0509-4-128)
Supplement: Additional file 6 — Table S7. GO terms analytic outputs of Sum1's target genes. [file 1752-0509-4-128-S6.XLS]

GOID	GO_term	Cluster frequency	Background frequency	P-value	Gene(s) annotated to the term	Directly Annotated GOID List
30476	ascospore wall assembly	18 out of 90 genes, 20.0%	45 out of 7159 background genes, 0.6%	3.48E-21	SPS22/YCL048W:SPS2/YDR522C:SPR3/YGR059W:SSP1/YHR184W:SPO75/YLL005C:OSW2/YLR054C:CRR1/YLR213C:CDA2/YLR308W:SPO77/YLR341W:GAS2/YLR343W:SMA2/YML066C:TEP1/YNL128W:SPO21/YOL091W:MPC54/YOR177C:OSW1/YOR255W:MUM3/YOR298W:SMA1/YPL027W:SMK1/YPR054W	6461:6468:902:30476:7126:42174:46856:8654:7047:30437:48017:753
42244	spore wall assembly	18 out of 90 genes, 20.0%	45 out of 7159 background genes, 0.6%	3.48E-21	SPS22/YCL048W:SPS2/YDR522C:SPR3/YGR059W:SSP1/YHR184W:SPO75/YLL005C:OSW2/YLR054C:CRR1/YLR213C:CDA2/YLR308W:SPO77/YLR341W:GAS2/YLR343W:SMA2/YML066C:TEP1/YNL128W:SPO21/YOL091W:MPC54/YOR177C:OSW1/YOR255W:MUM3/YOR298W:SMA1/YPL027W:SMK1/YPR054W	6461:6468:902:30476:7126:42174:46856:8654:7047:48017:30437:753
30435	sporulation resulting in formation of a cellular spore	23 out of 90 genes, 25.6%	127 out of 7159 background genes, 1.8%	1.04E-18	SPS22/YCL048W:SPS2/YDR522C:SPO74/YGL170C:SPR3/YGR059W:SSP1/YHR184W:SPO75/YLL005C:OSW2/YLR054C:CRR1/YLR213C:CDA2/YLR308W:SPO77/YLR341W:GAS2/YLR343W:SMA2/YML066C:TEP1/YNL128W:SPS19/YNL202W:SPS18/YNL204C:SPO21/YOL091W:MPC54/YOR177C:SPR1/YOR190W:OSW1/YOR255W:MUM3/YOR298W:SPS4/YOR313C:SMA1/YPL027W:SMK1/YPR054W	6461:6468:902:30476:7126:42174:46856:9062:30435:8654:7047:48017:30437:753
43934	sporulation	23 out of 90 genes, 25.6%	127 out of 7159 background genes, 1.8%	1.04E-18	SPS22/YCL048W:SPS2/YDR522C:SPO74/YGL170C:SPR3/YGR059W:SSP1/YHR184W:SPO75/YLL005C:OSW2/YLR054C:CRR1/YLR213C:CDA2/YLR308W:SPO77/YLR341W:GAS2/YLR343W:SMA2/YML066C:TEP1/YNL128W:SPS19/YNL202W:SPS18/YNL204C:SPO21/YOL091W:MPC54/YOR177C:SPR1/YOR190W:OSW1/YOR255W:MUM3/YOR298W:SPS4/YOR313C:SMA1/YPL027W:SMK1/YPR054W	6461:6468:902:30476:7126:42174:46856:9062:30435:8654:7047:48017:30437:753
30437	ascospore formation	22 out of 90 genes, 24.4%	112 out of 7159 background genes, 1.6%	1.29E-18	SPS22/YCL048W:SPS2/YDR522C:SPO74/YGL170C:SPR3/YGR059W:SSP1/YHR184W:SPO75/YLL005C:OSW2/YLR054C:CRR1/YLR213C:CDA2/YLR308W:SPO77/YLR341W:GAS2/YLR343W:SMA2/YML066C:TEP1/YNL128W:SPS19/YNL202W:SPO21/YOL091W:MPC54/YOR177C:SPR1/YOR190W:OSW1/YOR255W:MUM3/YOR298W:SPS4/YOR313C:SMA1/YPL027W:SMK1/YPR054W	6461:6468:902:30476:7126:42174:46856:9062:8654:7047:48017:30437:753
34293	sexual sporulation	22 out of 90 genes, 24.4%	112 out of 7159 background genes, 1.6%	1.29E-18	SPS22/YCL048W:SPS2/YDR522C:SPO74/YGL170C:SPR3/YGR059W:SSP1/YHR184W:SPO75/YLL005C:OSW2/YLR054C:CRR1/YLR213C:CDA2/YLR308W:SPO77/YLR341W:GAS2/YLR343W:SMA2/YML066C:TEP1/YNL128W:SPS19/YNL202W:SPO21/YOL091W:MPC54/YOR177C:SPR1/YOR190W:OSW1/YOR255W:MUM3/YOR298W:SPS4/YOR313C:SMA1/YPL027W:SMK1/YPR054W	6461:6468:902:30476:7126:42174:46856:9062:8654:7047:48017:30437:753
43935	sexual sporulation resulting in formation of a cellular spore	22 out of 90 genes, 24.4%	112 out of 7159 background genes, 1.6%	1.29E-18	SPS22/YCL048W:SPS2/YDR522C:SPO74/YGL170C:SPR3/YGR059W:SSP1/YHR184W:SPO75/YLL005C:OSW2/YLR054C:CRR1/YLR213C:CDA2/YLR308W:SPO77/YLR341W:GAS2/YLR343W:SMA2/YML066C:TEP1/YNL128W:SPS19/YNL202W:SPO21/YOL091W:MPC54/YOR177C:SPR1/YOR190W:OSW1/YOR255W:MUM3/YOR298W:SPS4/YOR313C:SMA1/YPL027W:SMK1/YPR054W	6461:6468:902:30476:7126:42174:46856:9062:8654:7047:48017:30437:753
30154	cell differentiation	23 out of 90 genes, 25.6%	153 out of 7159 background genes, 2.1%	8.75E-17	SPS22/YCL048W:SPS2/YDR522C:SPO74/YGL170C:SPR3/YGR059W:SSP1/YHR184W:SPO75/YLL005C:OSW2/YLR054C:CRR1/YLR213C:CDA2/YLR308W:SPO77/YLR341W:GAS2/YLR343W:SMA2/YML066C:TEP1/YNL128W:SPS19/YNL202W:SPS18/YNL204C:SPO21/YOL091W:MPC54/YOR177C:SPR1/YOR190W:OSW1/YOR255W:MUM3/YOR298W:SPS4/YOR313C:SMA1/YPL027W:SMK1/YPR054W	6461:6468:902:30476:7126:42174:46856:9062:30435:8654:7047:48017:30437:753
19953	sexual reproduction	25 out of 90 genes, 27.8%	227 out of 7159 background genes, 3.2%	4.45E-15	OPY1/YBR129C:SPS22/YCL048W:SPS2/YDR522C:PTP3/YER075C:SPO74/YGL170C:SPR3/YGR059W:SSP1/YHR184W:SPO75/YLL005C:OSW2/YLR054C:CRR1/YLR213C:CDA2/YLR308W:SPO77/YLR341W:GAS2/YLR343W:SMA2/YML066C:FUS2/YMR232W:TEP1/YNL128W:SPS19/YNL202W:SPO21/YOL091W:MPC54/YOR177C:SPR1/YOR190W:OSW1/YOR255W:MUM3/YOR298W:SPS4/YOR313C:SMA1/YPL027W:SMK1/YPR054W	6461:6468:6470:902:30476:42174:9062:8654:7047:48017:747:45026:7126:46856:750:173:31385:30437:753
22413	reproductive process in single-celled organism	22 out of 90 genes, 24.4%	171 out of 7159 background genes, 2.4%	1.83E-14	SPS22/YCL048W:SPS2/YDR522C:SPO74/YGL170C:SPR3/YGR059W:SSP1/YHR184W:SPO75/YLL005C:OSW2/YLR054C:CRR1/YLR213C:CDA2/YLR308W:SPO77/YLR341W:GAS2/YLR343W:SMA2/YML066C:TEP1/YNL128W:SPS19/YNL202W:SPO21/YOL091W:MPC54/YOR177C:SPR1/YOR190W:OSW1/YOR255W:MUM3/YOR298W:SPS4/YOR313C:SMA1/YPL027W:SMK1/YPR054W	6461:6468:902:30476:42174:9062:8654:7047:48017:7126:46856:30437:753
48610	reproductive cellular process	22 out of 90 genes, 24.4%	171 out of 7159 background genes, 2.4%	1.83E-14	SPS22/YCL048W:SPS2/YDR522C:SPO74/YGL170C:SPR3/YGR059W:SSP1/YHR184W:SPO75/YLL005C:OSW2/YLR054C:CRR1/YLR213C:CDA2/YLR308W:SPO77/YLR341W:GAS2/YLR343W:SMA2/YML066C:TEP1/YNL128W:SPS19/YNL202W:SPO21/YOL091W:MPC54/YOR177C:SPR1/YOR190W:OSW1/YOR255W:MUM3/YOR298W:SPS4/YOR313C:SMA1/YPL027W:SMK1/YPR054W	6461:6468:902:30476:42174:9062:8654:7047:48017:7126:46856:30437:753
22414	reproductive process	22 out of 90 genes, 24.4%	177 out of 7159 background genes, 2.5%	3.88E-14	SPS22/YCL048W:SPS2/YDR522C:SPO74/YGL170C:SPR3/YGR059W:SSP1/YHR184W:SPO75/YLL005C:OSW2/YLR054C:CRR1/YLR213C:CDA2/YLR308W:SPO77/YLR341W:GAS2/YLR343W:SMA2/YML066C:TEP1/YNL128W:SPS19/YNL202W:SPO21/YOL091W:MPC54/YOR177C:SPR1/YOR190W:OSW1/YOR255W:MUM3/YOR298W:SPS4/YOR313C:SMA1/YPL027W:SMK1/YPR054W	6461:6468:902:30476:42174:9062:8654:7047:48017:7126:46856:30437:753
45229	external encapsulating structure organization	22 out of 90 genes, 24.4%	188 out of 7159 background genes, 2.6%	1.43E-13	SPS22/YCL048W:SPR28/YDR218C:SPS2/YDR522C:PCM1/YEL058W:SPR3/YGR059W:SSP1/YHR184W:CWP1/YKL096W:GFA1/YKL104C:SPO75/YLL005C:OSW2/YLR054C:CRR1/YLR213C:CDA2/YLR308W:SPO77/YLR341W:GAS2/YLR343W:SMA2/YML066C:TEP1/YNL128W:SPO21/YOL091W:MPC54/YOR177C:OSW1/YOR255W:MUM3/YOR298W:SMA1/YPL027W:SMK1/YPR054W	6461:6468:902:30476:42174:8654:7047:48017:7126:46856:6038:30437:753
7047	cell wall organization	22 out of 90 genes, 24.4%	188 out of 7159 background genes, 2.6%	1.43E-13	SPS22/YCL048W:SPR28/YDR218C:SPS2/YDR522C:PCM1/YEL058W:SPR3/YGR059W:SSP1/YHR184W:CWP1/YKL096W:GFA1/YKL104C:SPO75/YLL005C:OSW2/YLR054C:CRR1/YLR213C:CDA2/YLR308W:SPO77/YLR341W:GAS2/YLR343W:SMA2/YML066C:TEP1/YNL128W:SPO21/YOL091W:MPC54/YOR177C:OSW1/YOR255W:MUM3/YOR298W:SMA1/YPL027W:SMK1/YPR054W	6461:6468:902:30476:42174:8654:7047:48017:7126:46856:6038:30437:753
32505	reproduction of a single-celled organism	23 out of 90 genes, 25.6%	216 out of 7159 background genes, 3.0%	2.30E-13	SPS22/YCL048W:SPS2/YDR522C:SPO74/YGL170C:SPR3/YGR059W:SSP1/YHR184W:BNR1/YIL159W:SPO75/YLL005C:OSW2/YLR054C:CRR1/YLR213C:CDA2/YLR308W:SPO77/YLR341W:GAS2/YLR343W:SMA2/YML066C:TEP1/YNL128W:SPS19/YNL202W:SPO21/YOL091W:MPC54/YOR177C:SPR1/YOR190W:OSW1/YOR255W:MUM3/YOR298W:SPS4/YOR313C:SMA1/YPL027W:SMK1/YPR054W	6461:6468:902:30476:42174:9062:8654:7047:32880:48017:7126:7015:46856:6970:7120:30437:753
48869	cellular developmental process	28 out of 90 genes, 31.1%	374 out of 7159 background genes, 5.2%	9.67E-13	SPS22/YCL048W:SPR28/YDR218C:SPS2/YDR522C:KAP122/YGL016W:SPO74/YGL170C:SPR3/YGR059W:SSP1/YHR184W:BNR1/YIL159W:SPO75/YLL005C:OSW2/YLR054C:CRR1/YLR213C:CDA2/YLR308W:SPO77/YLR341W:GAS2/YLR343W:SMA2/YML066C:FUS2/YMR232W:TEP1/YNL128W:SPS19/YNL202W:SPS18/YNL204C:SPO21/YOL091W:MPC54/YOR177C:SPR1/YOR190W:OSW1/YOR255W:MUM3/YOR298W:SPS4/YOR313C:ECM23/YPL021W:SMA1/YPL027W:SMK1/YPR054W	7124:6461:6468:902:30476:42174:9062:8654:7047:32880:42493:48017:6606:8361:45026:7126:7015:46856:6970:7120:30435:31385:30437:753
32502	developmental process	30 out of 90 genes, 33.3%	441 out of 7159 background genes, 6.2%	1.04E-12	SPS22/YCL048W:SPR28/YDR218C:SPS2/YDR522C:KAP122/YGL016W:SPO74/YGL170C:SPR3/YGR059W:SSP1/YHR184W:BNR1/YIL159W:SPO75/YLL005C:OSW2/YLR054C:CRR1/YLR213C:CDA2/YLR308W:SPO77/YLR341W:GAS2/YLR343W:MDM30/YLR368W:SMA2/YML066C:FUS2/YMR232W:TEP1/YNL128W:SPS19/YNL202W:SPS18/YNL204C:SPO21/YOL091W:MPC54/YOR177C:SPR1/YOR190W:OSW1/YOR255W:TIM18/YOR297C:MUM3/YOR298W:SPS4/YOR313C:ECM23/YPL021W:SMA1/YPL027W:SMK1/YPR…	6461:32880:48017:7005:31146:46685:45026:7126:30435:31385:51603:753:7124:6468:8053:30476:902:42174:9062:8654:6612:7047:42787:6979:42493:6606:6626:8361:1101:7015:6970:46856:7120:6915:1300:30437
3	reproduction	26 out of 90 genes, 28.9%	319 out of 7159 background genes, 4.5%	1.54E-12	OPY1/YBR129C:SPS22/YCL048W:SPS2/YDR522C:PTP3/YER075C:SPO74/YGL170C:SPR3/YGR059W:SSP1/YHR184W:BNR1/YIL159W:SPO75/YLL005C:OSW2/YLR054C:CRR1/YLR213C:CDA2/YLR308W:SPO77/YLR341W:GAS2/YLR343W:SMA2/YML066C:FUS2/YMR232W:TEP1/YNL128W:SPS19/YNL202W:SPO21/YOL091W:MPC54/YOR177C:SPR1/YOR190W:OSW1/YOR255W:MUM3/YOR298W:SPS4/YOR313C:SMA1/YPL027W:SMK1/YPR054W	6461:32880:48017:45026:7126:31385:753:6468:6470:902:30476:42174:9062:8654:7047:747:7015:46856:6970:7120:750:173:30437
51301	cell division	25 out of 90 genes, 27.8%	302 out of 7159 background genes, 4.2%	4.02E-12	SPS22/YCL048W:SPS2/YDR522C:PTP3/YER075C:SPO74/YGL170C:SPR3/YGR059W:SSP1/YHR184W:BNR1/YIL159W:SPO75/YLL005C:OSW2/YLR054C:CRR1/YLR213C:CDA2/YLR308W:SPO77/YLR341W:GAS2/YLR343W:SMA2/YML066C:FUS2/YMR232W:TEP1/YNL128W:SPS19/YNL202W:SPO21/YOL091W:MPC54/YOR177C:SPR1/YOR190W:OSW1/YOR255W:MUM3/YOR298W:SPS4/YOR313C:SMA1/YPL027W:SMK1/YPR054W	6461:32880:48017:45026:7126:31385:753:6468:6470:902:30476:42174:9062:8654:7047:7015:46856:6970:7120:750:173:30437
10926	anatomical structure formation	24 out of 90 genes, 26.7%	453 out of 7159 background genes, 6.3%	2.13E-07	SPS22/YCL048W:MPS1/YDL028C:SPS2/YDR522C:SPR3/YGR059W:SSP1/YHR184W:ORC3/YLL004W:SPO75/YLL005C:OSW2/YLR054C:CRR1/YLR213C:CDA2/YLR308W:SPO77/YLR341W:GAS2/YLR343W:ORC1/YML065W:SMA2/YML066C:FUS2/YMR232W:TEP1/YNL128W:SPO21/YOL091W:MPC54/YOR177C:OSW1/YOR255W:MUM3/YOR298W:SMA1/YPL027W:TBF1/YPL128C:BBP1/YPL255W:SMK1/YPR054W	6461:7094:6270:48017:7103:45026:7126:7020:30466:31385:753:6468:902:30476:6267:42174:31134:8654:7047:6345:46856:51225:30437
22607	cellular component assembly	24 out of 90 genes, 26.7%	453 out of 7159 background genes, 6.3%	2.13E-07	SPS22/YCL048W:MPS1/YDL028C:SPS2/YDR522C:SPR3/YGR059W:SSP1/YHR184W:ORC3/YLL004W:SPO75/YLL005C:OSW2/YLR054C:CRR1/YLR213C:CDA2/YLR308W:SPO77/YLR341W:GAS2/YLR343W:ORC1/YML065W:SMA2/YML066C:FUS2/YMR232W:TEP1/YNL128W:SPO21/YOL091W:MPC54/YOR177C:OSW1/YOR255W:MUM3/YOR298W:SMA1/YPL027W:TBF1/YPL128C:BBP1/YPL255W:SMK1/YPR054W	6461:7094:6270:48017:7103:45026:7126:7020:30466:31385:753:6468:902:30476:6267:42174:31134:8654:7047:6345:46856:51225:30437
44085	cellular component biogenesis	27 out of 90 genes, 30.0%	822 out of 7159 background genes, 11.5%	0.0004	SPS22/YCL048W:MPS1/YDL028C:SPS2/YDR522C:PCM1/YEL058W:NUP157/YER105C:SPR3/YGR059W:SSP1/YHR184W:GFA1/YKL104C:ORC3/YLL004W:SPO75/YLL005C:OSW2/YLR054C:CRR1/YLR213C:CDA2/YLR308W:SPO77/YLR341W:GAS2/YLR343W:ORC1/YML065W:SMA2/YML066C:FUS2/YMR232W:TEP1/YNL128W:SPO21/YOL091W:MPC54/YOR177C:OSW1/YOR255W:MUM3/YOR298W:SMA1/YPL027W:TBF1/YPL128C:BBP1/YPL255W:SMK1/YPR054W	6461:7094:6406:6270:48017:7103:45026:7126:7020:6608:30466:31385:753:6610:6611:6468:902:30476:6267:42174:6408:6609:31134:8654:7047:6345:6409:6607:6999:46856:6407:51225:6038:30437
16043	cellular component organization	41 out of 90 genes, 45.6%	1658 out of 7159 background genes, 23.2%	0.00055	ATG14/YBR128C:SPS22/YCL048W:MPS1/YDL028C:HST4/YDR191W:SPR28/YDR218C:SPS2/YDR522C:RAD23/YEL037C:PCM1/YEL058W:NUP157/YER105C:KAP122/YGL016W:SPR3/YGR059W:SSP1/YHR184W:BNR1/YIL159W:DJP1/YIR004W:LOH1/YJL038C:CWP1/YKL096W:GFA1/YKL104C:DRE2/YKR071C:ORC3/YLL004W:SPO75/YLL005C:OSW2/YLR054C:CRR1/YLR213C:CDA2/YLR308W:SPO77/YLR341W:GAS2/YLR343W:MDM30/YLR368W:ORC1/YML065W:SMA2/YML066C:CDC5/YMR001C:FUS2/YMR232…	6261:51276:6270:48017:30433:70194:6608:6348:753:6610:6468:902:30476:16558:42174:6609:6612:7047:6979:42787:8361:712:6607:6999:46856:6970:51225:6915:16226:6038:1300:16575:30437:6461:34727:7094:6406:32880:7005:31146:7103:46685:46459:45026:7126:7020:30466:31385:51603:6611:7124:8053:6267:6408:31134:8654:42177:715:42493:6606:6626:6345:1101:6409:7015:6407:7120:16236:7064
