# Supplementary material for: Prediction of quantitative phenotypes based on genetic networks: a case study in yeast sporulation
Source: BMC Syst Biol. 2010 Sep 10;4:128. doi: 10.1186/1752-0509-4-128 (PMC2944141; doi:10.1186/1752-0509-4-128)
Supplement: Additional file 7 — Table S8. GO terms analytic outputs of Ndt80 and Sum1's common target genes. [file 1752-0509-4-128-S7.XLS]

GOID	GO_term	Cluster frequency	Background frequency	P-value	Gene(s) annotated to the term	Directly Annotated GOID List
30476	ascospore wall assembly	13 out of 49 genes, 26.5%	45 out of 7159 background genes, 0.6%	1.11E-16	SPS22/YCL048W:SPS2/YDR522C:SPR3/YGR059W:SSP1/YHR184W:OSW2/YLR054C:CRR1/YLR213C:CDA2/YLR308W:SPO77/YLR341W:SMA2/YML066C:TEP1/YNL128W:SPO21/YOL091W:MPC54/YOR177C:MUM3/YOR298W	6461:902:30476:7126:46856:8654:7047:30437:48017:753
42244	spore wall assembly	13 out of 49 genes, 26.5%	45 out of 7159 background genes, 0.6%	1.11E-16	SPS22/YCL048W:SPS2/YDR522C:SPR3/YGR059W:SSP1/YHR184W:OSW2/YLR054C:CRR1/YLR213C:CDA2/YLR308W:SPO77/YLR341W:SMA2/YML066C:TEP1/YNL128W:SPO21/YOL091W:MPC54/YOR177C:MUM3/YOR298W	6461:902:30476:7126:46856:8654:7047:48017:30437:753
30435	sporulation resulting in formation of a cellular spore	17 out of 49 genes, 34.7%	127 out of 7159 background genes, 1.8%	3.20E-16	SPS22/YCL048W:SPS2/YDR522C:SPO74/YGL170C:SPR3/YGR059W:SSP1/YHR184W:OSW2/YLR054C:CRR1/YLR213C:CDA2/YLR308W:SPO77/YLR341W:SMA2/YML066C:TEP1/YNL128W:SPS19/YNL202W:SPS18/YNL204C:SPO21/YOL091W:MPC54/YOR177C:MUM3/YOR298W:SPS4/YOR313C	6461:902:30476:7126:46856:9062:30435:8654:7047:48017:30437:753
43934	sporulation	17 out of 49 genes, 34.7%	127 out of 7159 background genes, 1.8%	3.20E-16	SPS22/YCL048W:SPS2/YDR522C:SPO74/YGL170C:SPR3/YGR059W:SSP1/YHR184W:OSW2/YLR054C:CRR1/YLR213C:CDA2/YLR308W:SPO77/YLR341W:SMA2/YML066C:TEP1/YNL128W:SPS19/YNL202W:SPS18/YNL204C:SPO21/YOL091W:MPC54/YOR177C:MUM3/YOR298W:SPS4/YOR313C	6461:902:30476:7126:46856:9062:30435:8654:7047:48017:30437:753
30437	ascospore formation	16 out of 49 genes, 32.7%	112 out of 7159 background genes, 1.6%	1.29E-15	SPS22/YCL048W:SPS2/YDR522C:SPO74/YGL170C:SPR3/YGR059W:SSP1/YHR184W:OSW2/YLR054C:CRR1/YLR213C:CDA2/YLR308W:SPO77/YLR341W:SMA2/YML066C:TEP1/YNL128W:SPS19/YNL202W:SPO21/YOL091W:MPC54/YOR177C:MUM3/YOR298W:SPS4/YOR313C	6461:902:30476:7126:46856:9062:8654:7047:48017:30437:753
34293	sexual sporulation	16 out of 49 genes, 32.7%	112 out of 7159 background genes, 1.6%	1.29E-15	SPS22/YCL048W:SPS2/YDR522C:SPO74/YGL170C:SPR3/YGR059W:SSP1/YHR184W:OSW2/YLR054C:CRR1/YLR213C:CDA2/YLR308W:SPO77/YLR341W:SMA2/YML066C:TEP1/YNL128W:SPS19/YNL202W:SPO21/YOL091W:MPC54/YOR177C:MUM3/YOR298W:SPS4/YOR313C	6461:902:30476:7126:46856:9062:8654:7047:48017:30437:753
43935	sexual sporulation resulting in formation of a cellular spore	16 out of 49 genes, 32.7%	112 out of 7159 background genes, 1.6%	1.29E-15	SPS22/YCL048W:SPS2/YDR522C:SPO74/YGL170C:SPR3/YGR059W:SSP1/YHR184W:OSW2/YLR054C:CRR1/YLR213C:CDA2/YLR308W:SPO77/YLR341W:SMA2/YML066C:TEP1/YNL128W:SPS19/YNL202W:SPO21/YOL091W:MPC54/YOR177C:MUM3/YOR298W:SPS4/YOR313C	6461:902:30476:7126:46856:9062:8654:7047:48017:30437:753
30154	cell differentiation	17 out of 49 genes, 34.7%	153 out of 7159 background genes, 2.1%	8.28E-15	SPS22/YCL048W:SPS2/YDR522C:SPO74/YGL170C:SPR3/YGR059W:SSP1/YHR184W:OSW2/YLR054C:CRR1/YLR213C:CDA2/YLR308W:SPO77/YLR341W:SMA2/YML066C:TEP1/YNL128W:SPS19/YNL202W:SPS18/YNL204C:SPO21/YOL091W:MPC54/YOR177C:MUM3/YOR298W:SPS4/YOR313C	6461:902:30476:7126:46856:9062:30435:8654:7047:48017:30437:753
22413	reproductive process in single-celled organism	16 out of 49 genes, 32.7%	171 out of 7159 background genes, 2.4%	1.30E-12	SPS22/YCL048W:SPS2/YDR522C:SPO74/YGL170C:SPR3/YGR059W:SSP1/YHR184W:OSW2/YLR054C:CRR1/YLR213C:CDA2/YLR308W:SPO77/YLR341W:SMA2/YML066C:TEP1/YNL128W:SPS19/YNL202W:SPO21/YOL091W:MPC54/YOR177C:MUM3/YOR298W:SPS4/YOR313C	6461:902:30476:7126:46856:9062:8654:7047:48017:30437:753
48610	reproductive cellular process	16 out of 49 genes, 32.7%	171 out of 7159 background genes, 2.4%	1.30E-12	SPS22/YCL048W:SPS2/YDR522C:SPO74/YGL170C:SPR3/YGR059W:SSP1/YHR184W:OSW2/YLR054C:CRR1/YLR213C:CDA2/YLR308W:SPO77/YLR341W:SMA2/YML066C:TEP1/YNL128W:SPS19/YNL202W:SPO21/YOL091W:MPC54/YOR177C:MUM3/YOR298W:SPS4/YOR313C	6461:902:30476:7126:46856:9062:8654:7047:48017:30437:753
22414	reproductive process	16 out of 49 genes, 32.7%	177 out of 7159 background genes, 2.5%	2.25E-12	SPS22/YCL048W:SPS2/YDR522C:SPO74/YGL170C:SPR3/YGR059W:SSP1/YHR184W:OSW2/YLR054C:CRR1/YLR213C:CDA2/YLR308W:SPO77/YLR341W:SMA2/YML066C:TEP1/YNL128W:SPS19/YNL202W:SPO21/YOL091W:MPC54/YOR177C:MUM3/YOR298W:SPS4/YOR313C	6461:902:30476:7126:46856:9062:8654:7047:48017:30437:753
32505	reproduction of a single-celled organism	17 out of 49 genes, 34.7%	216 out of 7159 background genes, 3.0%	2.92E-12	SPS22/YCL048W:SPS2/YDR522C:SPO74/YGL170C:SPR3/YGR059W:SSP1/YHR184W:BNR1/YIL159W:OSW2/YLR054C:CRR1/YLR213C:CDA2/YLR308W:SPO77/YLR341W:SMA2/YML066C:TEP1/YNL128W:SPS19/YNL202W:SPO21/YOL091W:MPC54/YOR177C:MUM3/YOR298W:SPS4/YOR313C	6461:902:30476:7126:7015:46856:6970:9062:7120:8654:7047:32880:48017:30437:753
45229	external encapsulating structure organization	16 out of 49 genes, 32.7%	188 out of 7159 background genes, 2.6%	5.88E-12	SPS22/YCL048W:SPR28/YDR218C:SPS2/YDR522C:SPR3/YGR059W:SSP1/YHR184W:CWP1/YKL096W:GFA1/YKL104C:OSW2/YLR054C:CRR1/YLR213C:CDA2/YLR308W:SPO77/YLR341W:SMA2/YML066C:TEP1/YNL128W:SPO21/YOL091W:MPC54/YOR177C:MUM3/YOR298W	6461:902:30476:7126:46856:8654:7047:6038:48017:30437:753
7047	cell wall organization	16 out of 49 genes, 32.7%	188 out of 7159 background genes, 2.6%	5.88E-12	SPS22/YCL048W:SPR28/YDR218C:SPS2/YDR522C:SPR3/YGR059W:SSP1/YHR184W:CWP1/YKL096W:GFA1/YKL104C:OSW2/YLR054C:CRR1/YLR213C:CDA2/YLR308W:SPO77/YLR341W:SMA2/YML066C:TEP1/YNL128W:SPO21/YOL091W:MPC54/YOR177C:MUM3/YOR298W	6461:902:30476:7126:46856:8654:7047:6038:48017:30437:753
48869	cellular developmental process	20 out of 49 genes, 40.8%	374 out of 7159 background genes, 5.2%	1.35E-11	SPS22/YCL048W:SPR28/YDR218C:SPS2/YDR522C:SPO74/YGL170C:SPR3/YGR059W:SSP1/YHR184W:BNR1/YIL159W:OSW2/YLR054C:CRR1/YLR213C:CDA2/YLR308W:SPO77/YLR341W:SMA2/YML066C:TEP1/YNL128W:SPS19/YNL202W:SPS18/YNL204C:SPO21/YOL091W:MPC54/YOR177C:MUM3/YOR298W:SPS4/YOR313C:ECM23/YPL021W	7124:6461:902:30476:9062:8654:7047:32880:48017:7015:7126:6970:46856:7120:30435:30437:753
32502	developmental process	21 out of 49 genes, 42.9%	441 out of 7159 background genes, 6.2%	2.60E-11	SPS22/YCL048W:SPR28/YDR218C:SPS2/YDR522C:SPO74/YGL170C:SPR3/YGR059W:SSP1/YHR184W:BNR1/YIL159W:OSW2/YLR054C:CRR1/YLR213C:CDA2/YLR308W:SPO77/YLR341W:SMA2/YML066C:TEP1/YNL128W:SPS19/YNL202W:SPS18/YNL204C:SPO21/YOL091W:MPC54/YOR177C:TIM18/YOR297C:MUM3/YOR298W:SPS4/YOR313C:ECM23/YPL021W	7124:6461:902:30476:9062:8654:6612:7047:6979:32880:6626:48017:1101:46685:7126:7015:46856:6970:7120:30435:6915:30437:753
19953	sexual reproduction	16 out of 49 genes, 32.7%	227 out of 7159 background genes, 3.2%	1.13E-10	SPS22/YCL048W:SPS2/YDR522C:SPO74/YGL170C:SPR3/YGR059W:SSP1/YHR184W:OSW2/YLR054C:CRR1/YLR213C:CDA2/YLR308W:SPO77/YLR341W:SMA2/YML066C:TEP1/YNL128W:SPS19/YNL202W:SPO21/YOL091W:MPC54/YOR177C:MUM3/YOR298W:SPS4/YOR313C	6461:902:30476:9062:8654:7047:48017:7126:46856:30437:753
51301	cell division	17 out of 49 genes, 34.7%	302 out of 7159 background genes, 4.2%	7.22E-10	SPS22/YCL048W:SPS2/YDR522C:SPO74/YGL170C:SPR3/YGR059W:SSP1/YHR184W:BNR1/YIL159W:OSW2/YLR054C:CRR1/YLR213C:CDA2/YLR308W:SPO77/YLR341W:SMA2/YML066C:TEP1/YNL128W:SPS19/YNL202W:SPO21/YOL091W:MPC54/YOR177C:MUM3/YOR298W:SPS4/YOR313C	6461:902:30476:9062:8654:7047:32880:48017:7126:7015:46856:6970:7120:30437:753
3	reproduction	17 out of 49 genes, 34.7%	319 out of 7159 background genes, 4.5%	1.74E-09	SPS22/YCL048W:SPS2/YDR522C:SPO74/YGL170C:SPR3/YGR059W:SSP1/YHR184W:BNR1/YIL159W:OSW2/YLR054C:CRR1/YLR213C:CDA2/YLR308W:SPO77/YLR341W:SMA2/YML066C:TEP1/YNL128W:SPS19/YNL202W:SPO21/YOL091W:MPC54/YOR177C:MUM3/YOR298W:SPS4/YOR313C	6461:902:30476:9062:8654:7047:32880:48017:7126:7015:46856:6970:7120:30437:753
10926	anatomical structure formation	17 out of 49 genes, 34.7%	453 out of 7159 background genes, 6.3%	4.25E-07	SPS22/YCL048W:MPS1/YDL028C:SPS2/YDR522C:SPR3/YGR059W:SSP1/YHR184W:OSW2/YLR054C:CRR1/YLR213C:CDA2/YLR308W:SPO77/YLR341W:ORC1/YML065W:SMA2/YML066C:TEP1/YNL128W:SPO21/YOL091W:MPC54/YOR177C:MUM3/YOR298W:TBF1/YPL128C:BBP1/YPL255W	6461:902:30476:6267:7094:31134:8654:7047:6270:48017:6345:7103:7126:46856:51225:7020:30466:30437:753
22607	cellular component assembly	17 out of 49 genes, 34.7%	453 out of 7159 background genes, 6.3%	4.25E-07	SPS22/YCL048W:MPS1/YDL028C:SPS2/YDR522C:SPR3/YGR059W:SSP1/YHR184W:OSW2/YLR054C:CRR1/YLR213C:CDA2/YLR308W:SPO77/YLR341W:ORC1/YML065W:SMA2/YML066C:TEP1/YNL128W:SPO21/YOL091W:MPC54/YOR177C:MUM3/YOR298W:TBF1/YPL128C:BBP1/YPL255W	6461:902:30476:6267:7094:31134:8654:7047:6270:48017:6345:7103:7126:46856:51225:7020:30466:30437:753
44085	cellular component biogenesis	19 out of 49 genes, 38.8%	822 out of 7159 background genes, 11.5%	0.0001	SPS22/YCL048W:MPS1/YDL028C:SPS2/YDR522C:NUP157/YER105C:SPR3/YGR059W:SSP1/YHR184W:GFA1/YKL104C:OSW2/YLR054C:CRR1/YLR213C:CDA2/YLR308W:SPO77/YLR341W:ORC1/YML065W:SMA2/YML066C:TEP1/YNL128W:SPO21/YOL091W:MPC54/YOR177C:MUM3/YOR298W:TBF1/YPL128C:BBP1/YPL255W	6461:902:30476:6267:7094:6408:6609:31134:8654:7047:6406:6270:48017:6345:6409:7103:6607:7126:6999:46856:6407:51225:7020:6608:30466:6038:30437:753:6610:6611
16043	cellular component organization	27 out of 49 genes, 55.1%	1658 out of 7159 background genes, 23.2%	0.00018	SPS22/YCL048W:MPS1/YDL028C:SPR28/YDR218C:SPS2/YDR522C:NUP157/YER105C:SPR3/YGR059W:SSP1/YHR184W:BNR1/YIL159W:DJP1/YIR004W:LOH1/YJL038C:CWP1/YKL096W:GFA1/YKL104C:OSW2/YLR054C:CRR1/YLR213C:CDA2/YLR308W:SPO77/YLR341W:ORC1/YML065W:SMA2/YML066C:CDC5/YMR001C:TEP1/YNL128W:SPO21/YOL091W:MPC54/YOR177C:TIM18/YOR297C:MUM3/YOR298W:ECM23/YPL021W:TBF1/YPL128C:BBP1/YPL255W	6461:6261:51276:7094:6406:6270:32880:48017:46685:7103:70194:7126:7020:6608:30466:753:6610:6611:7124:6468:30476:902:16558:6267:6609:6408:31134:8654:6612:7047:6979:6626:6345:1101:6409:712:6607:6999:7015:46856:6970:51225:6407:7120:6915:6038:30437
